# Supplementary material for: Systematic identification of proteins that elicit drug side effects
Source: Mol Syst Biol. 2013 Apr 30;9:663. doi: 10.1038/msb.2013.10 (PMC3693830; doi:10.1038/msb.2013.10)
Supplement: Supplementary Table 1 — Annotation of predicted side effects. Clusters of protein are shown for two q-value cut-offs, 0.01 and 10-5, in two work sheets. [file msb201310-s2.xls]

## Sheet: README
This spreadsheet contains data for annotations at two q-value cutoffs: 0.01 and 0.00001. For each cluster of proteins, the most confident annotation is shown. However, other proteins might also have been annotated, or might be known to cause the side effect but have not been annotated by us. The full list of annotations can be accessed at:
http://sideeffects.embl.de/
Explanation of the annotations:
not verified	We have not investigated this association.
literature support	We have found direct literature support.
unknown	We searched for supporting evidence, but found none.
related phenotype	A closely related phenotype is supported by direct evidence.
same phenotype	An equivalent phenotype is supported by direct evidence.
anecdotal evidence	Others have proposed the connection, but no direct evidence.
hypersensitivity reaction	The side effect is caused by an immune reaction.
wrong	Another cause has been found for this association.
false positive	A text-mining problem is the cause for this association.
opposite phenotype	The opposite phenotype has been documented.
Both the "not verified" and "unknown" annotation contain potentially novel links.

## Sheet: q-value 0.01
log10(min qvalue)	found in mouse?	act/inh	only metabolizing?	status	side effect	explaining proteins	comment	UMLS code of SE	all proteins
-19	other	inh act		literature support	protrusion of the tongue	DRD1@inh DRD3@inh DRD4@inh	as symptom of tardive dyskinaesia, which is known to be linked to dopamine antagonists http://www.ncbi.nlm.nih.gov/pubmed/10881961	C0241442	ADRA1A ADRA1A@inh ADRA1B ADRA1B@inh ADRA1D ADRA2A ADRA2A@inh ADRA2B ADRA2B@inh ADRA2C ADRA2C@inh ADRB1 CALM1 CALM1@inh CALML3 CALN1 CHRM1 CHRM1@inh CHRM2 CHRM2@inh CHRM3 CHRM3@inh CHRM4 CHRM4@inh CHRM5 CHRM5@inh CYP2D6 CYP2D6@inh DRD1 DRD1@inh DRD2 DRD2@act DRD2@inh DRD3 DRD3@inh DRD4 DRD4@inh DRD5 DRD5@inh HRH1 HRH1@inh HRH2 HRH3 HRH4 HTR1A HTR1A@inh HTR1B HTR1B@inh HTR1D HTR1D@inh HTR1E HTR1F H…
-17.5	other	inh act		literature support	extrapyramidal symptoms	DRD2 DRD2@act DRD2@inh HTR2A HTR2A@inh	EPS are for example manifested in akathasia of SSRI, which is thought to be caused by HTR2A-mediated decrease in dopamine http://www.ncbi.nlm.nih.gov/pubmed/21406165	C0234133	ADRA1A ADRA1A@inh ADRA1B ADRA1B@inh ADRA1D ADRA1D@inh ADRA2A ADRA2A@inh ADRA2B ADRA2B@inh ADRA2C ADRA2C@inh CALM1 CALML3 CALN1 CHRM1 CHRM1@inh CHRM2 CHRM2@inh CHRM3 CHRM3@inh CHRM4 CHRM4@inh CHRM5 CHRM5@inh CYP2D6 CYP2D6@inh CYP3A7 DRD1 DRD1@inh DRD2 DRD2@act DRD2@inh DRD3 DRD3@inh DRD4 DRD4@inh DRD5 DRD5@inh HRH1 HRH1@inh HRH2 HRH3 HRH4 HTR1A HTR1A@inh HTR1B HTR1B@inh HTR1D HTR1D@inh HTR1E HTR1F…
-15.5	other	inh act		literature support	akathisia	DRD2 DRD2@act DRD2@inh HTR2A HTR2A@inh	akathasia of SSRI is thought to be caused by HTR2A-mediated decrease in dopamine http://www.ncbi.nlm.nih.gov/pubmed/21406165	C0392156	ADRA1A ADRA1A@inh ADRA1B ADRA1B@inh ADRA1D ADRA2A ADRA2A@inh ADRA2B ADRA2B@inh ADRA2C ADRA2C@inh CHRM1 CHRM2 CHRM3 CHRM4 CHRM5 CYP2D6 CYP2D6@inh DRD1 DRD1@inh DRD2 DRD2@act DRD2@inh DRD3 DRD3@inh DRD4 DRD4@inh DRD5 DRD5@inh HRH1 HRH1@inh HRH2 HTR1A HTR1A@inh HTR1B HTR1B@inh HTR1D HTR1D@inh HTR1E HTR1F HTR2A HTR2A@inh HTR2B HTR2C HTR2C@inh HTR3A HTR3A@inh HTR3B HTR3C HTR3D HTR3E HTR5A HTR6 HTR6@in…
-14.8	other	inh act		related phenotype	dyskinesia	HTR2C HTR2C@act HTR2C@inh	hypoactivity	C0013384	HTR2C HTR2C@act HTR2C@inh
-14.6	other	inh act		literature support	involuntary movements	DRD2 DRD2@act DRD2@inh	related to akathasia, which is thought to be caused by D2 blockade http://www.ncbi.nlm.nih.gov/pubmed/21406165	C0427086	ADRA1B ADRA1B@inh ADRA1D ADRA2B@inh CHRM1 CHRM3 CHRM5 CYP1A2 CYP2D6 CYP2D6@inh DRD1 DRD1@inh DRD2 DRD2@act DRD2@inh DRD3 DRD3@act DRD3@inh DRD4 DRD4@act DRD4@inh DRD5 DRD5@act DRD5@inh HRH2 HRH3 HTR1A HTR1A@inh HTR1B HTR1E HTR2C@inh HTR3A HTR5A HTR6 HTR6@inh KCNH2 PTAFR SIGMAR1 TBXA2R
-14.1	other	inh act		related phenotype	dyskinesia	HTR1A HTR1A@act HTR1A@inh	decreased vertical activity	C0013384	ADRA1B ADRA1B@inh ADRA2A ADRA2A@inh ADRA2B@inh ADRA2C@inh DRD5 DRD5@act DRD5@inh HTR1A HTR1A@act HTR1A@inh HTR1B HTR1B@inh HTR1D HTR1D@inh HTR1E HTR1F HTR2A HTR2A@inh HTR3A HTR3A@inh HTR5A HTR6@inh HTR7@inh KCNH2 PTAFR TBXA2R
-13.6	mouse	inh act		same phenotype	kidney inflammation	PTGS2 PTGS2@act PTGS2@inh		C0027697	ALOXE3 CYP2C9 IL8 PTGS1 PTGS1@inh PTGS2 PTGS2@act PTGS2@inh TTR UGT1A1 UGT2B7
-13.5	other	inh act		literature support	interstitial nephritis	PTGS1 PTGS1@inh PTGS2 PTGS2@act PTGS2@inh	PTGS1/2 knockout mice have kidney deformities and NSAIDs are implicated in analgesic nephropathy http://www.ncbi.nlm.nih.gov/pubmed/MeSH	C0027707	ALB CYP2C9 IL8 PTGS1 PTGS1@inh PTGS2 PTGS2@act PTGS2@inh TTR UGT1A1 UGT1A4 UGT2B7
-13.1	other	inh act		literature support	tardive dyskinesia	DRD1@inh DRD3@inh DRD4@inh	known to be linked to dopamine antagonists http://www.ncbi.nlm.nih.gov/pubmed/10881961	C0686347	ADRA1A ADRA1A@inh ADRA1B ADRA1B@inh ADRA1D ADRA2A ADRA2A@inh ADRA2B ADRA2B@inh ADRA2C ADRA2C@inh CHRM1 CHRM1@inh CHRM2 CHRM2@inh CHRM3 CHRM3@inh CHRM4 CHRM4@inh CHRM5 CHRM5@inh CYP1A2 CYP2D6 CYP2D6@inh CYP2E1 DRD1 DRD1@inh DRD2 DRD2@act DRD2@inh DRD3 DRD3@inh DRD4 DRD4@inh DRD5 DRD5@inh HRH1 HRH1@inh HRH2 HRH3 HRH4 HTR1A HTR1A@inh HTR1B HTR1B@inh HTR1D HTR1D@inh HTR1E HTR1F HTR2A HTR2A@inh HTR2B …
-12.8	other	inh act		related phenotype	dyskinesia	DRD4 DRD4@act DRD4@inh	decreased vertical activity	C0013384	DRD4 DRD4@act DRD4@inh
-12.8	other	inh act		unknown	tightness of the throat	ADRA1A ADRA1A@inh ADRA1B ADRA1B@inh ADRA2A ADRA2A@inh ADRA2B ADRA2B@inh ADRA2C ADRA2C@inh CHRM1 CHRM1@inh CHRM2 CHRM2@inh CHRM5 CHRM5@inh DRD1 DRD1@inh DRD2 DRD2@act DRD2@inh DRD3 DRD3@inh DRD4 DRD4@inh DRD5 DRD5@inh HRH1 HRH1@inh HTR1A HTR1A@inh HTR1B HTR1B@inh HTR1D HTR1D@inh HTR2A HTR2A@inh HTR2C HTR2C@inh HTR3A HTR3A@inh HTR5A HTR6 HTR6@inh HTR7 HTR7@inh SLC6A4	cause not known	C0236071	ADRA1A ADRA1A@inh ADRA1B ADRA1B@inh ADRA2A ADRA2A@inh ADRA2B ADRA2B@inh ADRA2C ADRA2C@inh CHRM1 CHRM1@inh CHRM2 CHRM2@inh CHRM3 CHRM3@inh CHRM4 CHRM4@inh CHRM5 CHRM5@inh CYP1A2 CYP2D6@inh DRD1 DRD1@inh DRD2 DRD2@act DRD2@inh DRD3 DRD3@inh DRD4 DRD4@inh DRD5 DRD5@inh HRH1 HRH1@inh HRH2 HTR1A HTR1A@inh HTR1B HTR1B@inh HTR1D HTR1D@inh HTR2A HTR2A@inh HTR2C HTR2C@inh HTR3A HTR3A@inh HTR5A HTR6 HTR6@i…
-12.7	other	inh		wrong	neuroleptic malignant	SLC6A4@inh	caused via dopaminergic mechanisms	C0027849	CYP2B6@inh CYP2D6 SLC6A2 SLC6A2@inh SLC6A3 SLC6A3@inh SLC6A4 SLC6A4@inh
-12.4	other	inh		literature support	galactorrhea	SLC6A4 SLC6A4@inh	various mechanisms for serotonin-induced galctorrhea have been proposed http://www.ncbi.nlm.nih.gov/pubmed/14997175	C0235660	ADRA1A@inh ADRA1B@inh ADRA1D@inh ADRA2A@inh CHRM1 CHRM2 CHRM3 CHRM4 CHRM4@inh CHRM5 CHRM5@inh CYP1A2 CYP2B6 CYP2C19 CYP2D6 CYP2D6@inh HRH1@inh HTR1A@inh SLC6A2 SLC6A2@inh SLC6A3 SLC6A3@inh SLC6A4 SLC6A4@inh
-12.3	other	inh act		literature support	neuroleptic malignant	DRD1 DRD1@inh DRD2 DRD2@act DRD2@inh DRD3 DRD3@inh DRD4 DRD4@inh DRD5 DRD5@inh	http://www.ncbi.nlm.nih.gov/pubmed/20623765	C0027849	ADRA1A ADRA1A@inh ADRA1B ADRA1B@inh ADRA1D ADRA2A ADRA2A@inh ADRA2B ADRA2C CALM1 CALML3 CALN1 CHRM1 CHRM1@inh CHRM2 CHRM2@inh CHRM3 CHRM3@inh CHRM4 CHRM4@inh CHRM5 CHRM5@inh CYP2D6@inh DRD1 DRD1@inh DRD2 DRD2@act DRD2@inh DRD3 DRD3@inh DRD4 DRD4@inh DRD5 DRD5@inh HRH1 HRH1@inh HRH2 HRH3 HRH4 HTR1A HTR1A@inh HTR1B HTR1D HTR1E HTR2A HTR2A@inh HTR2B HTR2C HTR2C@inh HTR3A HTR5A HTR6 HTR7 HTR7@inh KCN…
-12.2	other	inh act		related phenotype	dyskinesia	DRD3 DRD3@act DRD3@inh	abnormal locomotor behavior	C0013384	DRD3 DRD3@act DRD3@inh
-12	other	inh act		related phenotype	dyskinesia	ADRA1D DRD2 DRD2@act DRD2@inh	decreased vertical activity	C0013384	ADRA1D DRD2 DRD2@act DRD2@inh HTR2B
-11.8	mouse	inh		anecdotal evidence	priapism	ADRA1A@inh ADRA2A@inh ADRA2B@inh	thought to be related to alpha adrenergic blockade http://www.ncbi.nlm.nih.gov/pubmed/18090503	C0033117	ADRA1A ADRA1A@inh ADRA2A ADRA2A@inh ADRA2B ADRA2B@inh CALM1 CHRM1 CHRM2 CHRM3 CHRM4 CHRM5 CYP2D6@inh DRD1@inh DRD2@inh DRD3@inh DRD4@inh HRH1 HRH1@inh HTR1A@inh HTR1E HTR2A@inh HTR6
-11.7	other	inh act		literature support	malignant syndrome	DRD1 DRD1@inh DRD2 DRD2@act DRD2@inh DRD3 DRD3@inh DRD4 DRD4@inh DRD5 DRD5@inh	http://www.ncbi.nlm.nih.gov/pubmed/20623765	C0948281	ADRA1A ADRA1A@inh ADRA1B ADRA1B@inh ADRA1D ADRA2A ADRA2A@inh ADRA2B ADRA2C CALM1 CALML3 CALN1 CHRM1 CHRM1@inh CHRM2 CHRM2@inh CHRM3 CHRM3@inh CHRM4 CHRM4@inh CHRM5 CHRM5@inh CYP2D6 CYP2D6@inh DRD1 DRD1@inh DRD2 DRD2@act DRD2@inh DRD3 DRD3@inh DRD4 DRD4@inh DRD5 DRD5@inh HRH1 HRH2 HRH3 HRH4 HTR1A HTR1A@inh HTR1B HTR1D HTR1E HTR2A HTR2A@inh HTR2B HTR2C HTR2C@inh HTR3A HTR5A HTR6 HTR7 HTR7@inh KCNH2…
-11.6	other	inh		anecdotal evidence	pemphigus	ACE@inh	http://www.ncbi.nlm.nih.gov/pubmed/7967779	C0030807	ACE ACE@inh
-11.4	other			unknown	tightness of the throat	HTR1E HTR1F HTR2B PTAFR TBXA2R	cause not known	C0236071	ADRA1D CYP2D6 HTR1E HTR1F HTR2B OPRK1 PTAFR TBXA2R
-11.4	mouse	inh act		same phenotype	dystonia	DRD1 DRD1@inh		C0393593	ADRA1A ADRA1A@inh ADRA1B ADRA1B@inh ADRA2A ADRA2A@inh ADRA2B ADRA2B@inh ADRA2C ADRA2C@inh CHRM1 CHRM2 CHRM3 CHRM4 CHRM5 CYP2D6 CYP2D6@inh DRD1 DRD1@inh DRD2 DRD2@act DRD2@inh DRD3 DRD3@inh DRD4 DRD4@inh DRD5 DRD5@act DRD5@inh HRH1 HRH2 HTR1B HTR1B@inh HTR1D HTR1D@inh HTR1E HTR1F HTR2A HTR2A@inh HTR2C HTR2C@inh HTR3A HTR5A HTR6 HTR6@inh HTR7 HTR7@inh KCNH2 OPRK1 PTAFR SLC6A4 TBXA2R
-11.3	other	inh		related phenotype	dyskinesia	DRD1 DRD1@inh HRH3	decreased vertical activity	C0013384	ADRA2B ADRA2C DRD1 DRD1@inh HRH3 HTR6 HTR7
-11.2	other	inh		unknown	hepatitis	PTGS1 PTGS1@inh PTGS2 PTGS2@inh	cause not known	C0019158	CYP2C8 CYP2C9 PTGS1 PTGS1@inh PTGS2 PTGS2@inh UGT1A4
-11.2	other	inh	metabolizing	not verified	hepatitis			C0019158	CYP2C8@inh CYP2C9@inh
-11	other	inh		literature support	involuntary movements	HTR2A HTR2A@inh	related to akathasia of SSRI, which is thought to be caused by HTR2A-mediated decrease in dopamine http://www.ncbi.nlm.nih.gov/pubmed/21406165	C0427086	ADRA1A ADRA1A@inh ADRA2A ADRA2A@inh ADRA2B ADRA2C CHRM2 HRH1 HRH1@inh HTR1D HTR2A HTR2A@inh HTR2B HTR2C HTR7 OPRK1 SLC6A4
-10.8	mouse	inh		anecdotal evidence	priapism	ADRA1B@inh ADRA1D@inh	alpha 1 blockade is a proposed mechanism of action for priapism http://www.ncbi.nlm.nih.gov/pubmed/11939691	C0033117	ADRA1B ADRA1B@inh ADRA1D ADRA1D@inh ADRA2C@inh CHRM4@inh CHRM5@inh HTR1B@inh HTR1D@inh HTR1F HTR2C@inh HTR3A HTR5A HTR6@inh HTR7@inh KCNH2 KCNH2@inh PTAFR TBXA2R
-10.3	other	inh		related phenotype	dyskinesia	SLC6A2 SLC6A2@inh SLC6A3 SLC6A4 SLC6A4@inh	abnormal locomotor behavior	C0013384	ADRA1A@inh CYP1A2 CYP2D6 CYP2D6@inh SLC6A2 SLC6A2@inh SLC6A3 SLC6A4 SLC6A4@inh
-10.3	other	inh act		literature support	cogwheel rigidity	DRD3 DRD3@inh	DRD KO mice have abnormal locomotor behaviour	C0151564	ADRA1A ADRA1A@inh ADRA1B ADRA1B@inh ADRA1D ADRA2A ADRA2A@inh ADRA2B ADRA2B@inh ADRA2C ADRA2C@inh CALM1 CHRM1 CHRM1@inh CHRM2 CHRM2@inh CHRM3 CHRM3@inh CHRM4 CHRM4@inh CHRM5 CHRM5@inh CYP2D6 CYP2D6@inh DRD1 DRD1@inh DRD2 DRD2@act DRD2@inh DRD3 DRD3@inh DRD4 DRD4@inh DRD5 DRD5@inh HRH1 HRH1@inh HTR1A HTR1A@inh HTR1B HTR1B@inh HTR1D HTR1D@inh HTR1E HTR2A HTR2A@inh HTR2B HTR2C HTR2C@inh HTR3A HTR5A H…
-10	other	inh		literature support	galactorrhea	DRD2@inh	linked to remove of dopaminergic prolactin inhibition http://books.google.com/books?id=vOQqyNhTDl0C&lpg=PA895&ots=LqXPl2j5_1&dq=gynecomastia%20dopamine&pg=PA896#v=onepage&q=gynecomastia%20dopamine&f=false http://www.ncbi.nlm.nih.gov/pubmed/11739329	C0235660	ADRA1A ADRA1B ADRA1D ADRA2A ADRA2B ADRA2B@inh ADRA2C ADRA2C@inh CYP3A7 DRD1 DRD1@inh DRD2 DRD2@inh DRD3 DRD3@inh DRD4 DRD4@inh DRD5 DRD5@inh HRH1 HTR1A HTR1E HTR2A HTR2A@inh HTR2B HTR2C HTR2C@inh HTR5A HTR6 HTR7 KCNH2
-9.89	mouse	inh act		unknown	dystonia	HTR1A@act	cause not known	C0393593	HTR1A HTR1A@act HTR1A@inh HTR2B
-9.78	other	inh		related phenotype	dyskinesia	CHRM4 CHRM4@inh HRH1 HRH1@inh	abnormal locomotor behavior	C0013384	ADRA1A CALML3 CALN1 CHRM1 CHRM1@inh CHRM2 CHRM2@inh CHRM3 CHRM3@inh CHRM4 CHRM4@inh CHRM5 CHRM5@inh HRH1 HRH1@inh HRH2 HRH4
-9.7	other	inh		related phenotype	oculogyric crisis	DRD1 DRD1@inh	dystonia	C0085637	ADRA1A ADRA1A@inh ADRA1B ADRA1B@inh ADRA2A ADRA2B ADRA2B@inh ADRA2C CHRM1 CHRM2 CHRM3 CHRM4 CHRM5 CHRM5@inh CYP2D6 CYP2D6@inh DRD1 DRD1@inh DRD2 DRD2@inh DRD3 DRD3@inh DRD4 DRD4@inh DRD5 DRD5@inh HRH1 HTR1A HTR1A@inh HTR1B HTR1B@inh HTR1D HTR1D@inh HTR1E HTR1F HTR2A HTR2A@inh HTR2B HTR2C HTR3A HTR3A@inh HTR5A HTR6 HTR6@inh HTR7 KCNH2 PTAFR SLC6A4 TBXA2R
-9.4	other	inh act		unknown	meningitis	PTGS1 PTGS1@inh PTGS2 PTGS2@act PTGS2@inh	cause not known	C0025289	ALOXE3 CYP2C8 CYP2C9 PTGS1 PTGS1@inh PTGS2 PTGS2@act PTGS2@inh TTR UGT2B7
-9.36	mouse	inh		wrong	priapism	SLC6A4@inh	probably mediated via adrenergic receptors	C0033117	CYP2D6 SLC6A3 SLC6A4 SLC6A4@inh
-9.08	other	inh		literature support	peptic ulcer	PTGS1 PTGS1@inh	Inhibition of COX-1 has been linked to GI adverse effects http://www.ncbi.nlm.nih.gov/pubmed/19680014	C0030920	IL8 PTGS1 PTGS1@inh PTGS2 PTGS2@inh TTR
-9.06	other	inh act		literature support	gynecomastia	DRD2@inh DRD3@inh	linked to removal of dopaminergic prolactin inhibition http://books.google.com/books?id=vOQqyNhTDl0C&lpg=PA895&ots=LqXPl2j5_1&dq=gynecomastia%20dopamine&pg=PA896#v=onepage&q=gynecomastia%20dopamine&f=false http://www.ncbi.nlm.nih.gov/pubmed/11739329	C0018418	ADRA1A ADRA1A@inh ADRA1B ADRA1B@inh ADRA2A ADRA2A@inh ADRA2B ADRA2C CHRM1 CHRM2 CHRM3 CHRM5 CYP1A2 CYP2D6 CYP2D6@inh CYP3A7 DRD1 DRD1@inh DRD2 DRD2@act DRD2@inh DRD3 DRD3@inh DRD4 DRD4@inh DRD5 DRD5@inh HRH1 HRH2 HTR1A HTR1A@inh HTR1B HTR1D HTR1E HTR2A HTR2A@inh HTR2C HTR2C@inh HTR5A HTR6 HTR7 KCNH2 PTAFR SLC6A4
-9.02	other	inh		unknown	jaundice	PTGS1@inh	cause not known	C0022346	CYP2C9 PTGS1 PTGS1@inh PTGS2 PTGS2@inh
-8.96	mouse	inh		same phenotype	anemia	PTGS2 PTGS2@inh		C0002871	CYP2C9 PTGS1 PTGS1@inh PTGS2 PTGS2@inh
-8.83	other	inh		literature support	urinary retention	CHRM1 CHRM1@inh CHRM3 CHRM3@inh	muscarinic antagonists are used to treat bladder hyperactivity http://www.ncbi.nlm.nih.gov/pubmed/11264473	C0080274	CHRM1 CHRM1@inh CHRM2 CHRM2@inh CHRM3 CHRM3@inh CHRM4 CHRM4@inh CHRM5 CHRM5@inh DRD1 DRD1@inh DRD2 DRD2@inh DRD3 DRD3@inh DRD4 DRD4@inh DRD5 DRD5@inh HRH1 HTR3A HTR6
-8.81	mouse	inh		same phenotype	tremors	SLC6A3 SLC6A3@inh		C0040822	CYP2D6 CYP2D6@inh OPRK1 SLC6A2 SLC6A2@inh SLC6A3 SLC6A3@inh SLC6A4 SLC6A4@inh
-8.81	other	inh		anecdotal evidence	urinary retention	SLC6A2 SLC6A2@inh SLC6A4 SLC6A4@inh	both the adrenergic and serotonergic system are implicated in bladder voiding http://www.ncbi.nlm.nih.gov/pubmed/11264473	C0080274	ADRA1A ADRA1A@inh ADRA1B ADRA1B@inh ADRA1D ADRA2A ADRA2A@inh ADRA2B CYP2D6 CYP2D6@inh CYP3A4 HRH1@inh HTR1A HTR1A@inh HTR2A HTR2A@inh HTR2B HTR2C HTR2C@inh HTR6@inh HTR7 OPRK1 PTAFR SLC6A2 SLC6A2@inh SLC6A3 SLC6A3@inh SLC6A4 SLC6A4@inh
-8.79	other	inh act		literature support	lactation	DRD2@inh SLC6A4	various mechanisms for serotonin-induced galctorrhea have been proposed http://www.ncbi.nlm.nih.gov/pubmed/14997175	C0006147	ADRA1A ADRA1A@inh ADRA1B ADRA1B@inh ADRA1D ADRA2A ADRA2A@inh ADRA2B ADRA2B@inh ADRA2C ADRA2C@inh CHRM1 CHRM2 CHRM3 CHRM4 CHRM5 CHRM5@inh CYP1A2 DRD1 DRD1@inh DRD2 DRD2@act DRD2@inh DRD3 DRD3@inh DRD4 DRD4@inh DRD5 DRD5@inh HRH1 HTR1A HTR1A@inh HTR1B HTR1B@inh HTR1D HTR1D@inh HTR1E HTR2A HTR2A@inh HTR2B HTR2C HTR2C@inh HTR3A HTR5A HTR6 HTR6@inh HTR7 HTR7@inh KCNH2 PTAFR SLC6A4 TBXA2R
-8.53	other	inh		literature support	amenorrhea	DRD2@inh	linked to remove of dopaminergic prolactin inhibition http://books.google.com/books?id=vOQqyNhTDl0C&lpg=PA895&ots=LqXPl2j5_1&dq=gynecomastia%20dopamine&pg=PA896#v=onepage&q=gynecomastia%20dopamine&f=false http://www.ncbi.nlm.nih.gov/pubmed/11739329	C0002453	ADRA1A ADRA1A@inh ADRA1B ADRA1B@inh ADRA2A ADRA2A@inh ADRA2B ADRA2C CALML3 CALN1 CHRM1 CHRM3 CHRM5 CYP2D6 CYP2D6@inh CYP3A4 DRD1 DRD1@inh DRD2 DRD2@inh DRD3 DRD3@inh DRD4 DRD4@inh DRD5 DRD5@inh HRH1 HTR1A HTR1A@inh HTR1B HTR1D HTR1D@inh HTR1E HTR2A HTR2A@inh HTR2B HTR2C HTR2C@inh HTR3A HTR5A HTR6 HTR7 SLC6A4
-8.47	mouse	inh act		wrong	priapism	DRD5@act	probably mediated via adrenergic receptors	C0033117	ADRA2C DRD1 DRD2 DRD2@act DRD3 DRD4 DRD5 DRD5@act DRD5@inh HTR1A HTR1B HTR1D HTR2A HTR2B HTR2C HTR7
-8.24	mouse	inh act		same phenotype	akinesia	DRD2 DRD2@act DRD2@inh		C0085623	ADRA1A ADRA1A@inh ADRA1B ADRA1B@inh ADRA1D ADRA2A ADRA2A@inh ADRA2B ADRA2B@inh ADRA2C ADRA2C@inh ADRB1 CHRM1 CHRM1@inh CHRM2 CHRM2@inh CHRM3 CHRM3@inh CHRM4 CHRM4@inh CHRM5 CHRM5@inh CYP2D7P1 DRD1 DRD1@inh DRD2 DRD2@act DRD2@inh DRD3 DRD3@inh DRD4 DRD4@inh DRD5 DRD5@inh HRH1 HRH1@inh HRH2 HTR1A HTR1A@inh HTR1B HTR1B@inh HTR1D HTR1D@inh HTR1E HTR1F HTR2A HTR2A@inh HTR2B HTR2C HTR2C@inh HTR3A HTR3A…
-8.23	other	inh act		literature support	EPS	DRD2 DRD2@act DRD2@inh HTR2A HTR2A@inh	EPS are for example manifested in akathasia of SSRI, which is thought to be caused by HTR2A-mediated decrease in dopamine http://www.ncbi.nlm.nih.gov/pubmed/21406165	C0221271	ADRA1A ADRA1A@inh ADRA1B ADRA1B@inh ADRA1D ADRA2A ADRA2A@inh ADRA2B ADRA2B@inh ADRA2C ADRA2C@inh CHRM1 CHRM2 CHRM5 CHRM5@inh CYP2D6 CYP2D7P1 DRD1 DRD1@inh DRD2 DRD2@act DRD2@inh DRD3 DRD3@inh DRD4 DRD4@inh DRD5 DRD5@inh HRH1 HRH1@inh HTR1A HTR1A@inh HTR1B HTR1D HTR1D@inh HTR1E HTR1F HTR2A HTR2A@inh HTR2B HTR2C HTR2C@inh HTR3A HTR5A HTR6 HTR6@inh HTR7 HTR7@inh KCNH2 OPRK1 PTAFR SLC6A4 TBXA2R
-8.19	other	inh act		related phenotype	proteinuria	PTGS2 PTGS2@act PTGS2@inh	kidney failure	C0033687	IL8 PTGS1 PTGS1@inh PTGS2 PTGS2@act PTGS2@inh TTR UGT2B7
-8.19	other	inh		unknown	mesenteric arterial thrombosis	ADRB1 ADRB1@inh ADRB2 ADRB2@inh ADRB3	cause not known	C0267410	ADRB1 ADRB1@inh ADRB2 ADRB2@inh ADRB3
-8.1	other	inh act		anecdotal evidence	hypomania	SLC6A4@inh	case reports and weak statistical signal http://www.sciencedirect.com/science/article/pii/S0165032711002849 http://neuro.psychiatryonline.org/article.aspx?articleid=179845	C0241934	ADRA1A ADRA1A@inh ADRA2A CHRM1 CHRM2 CYP2D6 CYP2D6@inh HRH1 HRH1@inh HTR1A HTR1A@act HTR2A HTR2A@inh HTR2C SLC6A2 SLC6A2@inh SLC6A3 SLC6A3@inh SLC6A4 SLC6A4@inh
-8.08	other	inh act		literature support	postural hypotension	HTR2C HTR2C@act HTR2C@inh	serotonin 2 receptors have been implicated in hypotension http://www.ncbi.nlm.nih.gov/pubmed/3346054	C0020651	CYP2D6@inh DRD1 DRD1@act DRD2 DRD2@act DRD3 DRD4 DRD5 HTR1A HTR1A@act HTR1A@inh HTR1B HTR1D HTR1E HTR2A HTR2A@act HTR2A@inh HTR2B HTR2C HTR2C@act HTR2C@inh HTR5A HTR6 HTR7 HTR7@inh SLC6A4 SLC6A4@inh
-7.98	other	inh act		unknown	increased salivation	HTR1D HTR1D@act HTR1D@inh	cause not known	C0037036	ADRA1A ADRA1A@inh ADRA1B ADRA1B@inh ADRA2A ADRA2A@inh ADRA2B ADRA2B@inh ADRA2C CYP2D6 CYP2D6@inh CYP3A4 DRD1 DRD1@inh DRD2 DRD2@act DRD2@inh DRD3 DRD3@inh DRD4 DRD4@act DRD4@inh DRD5 DRD5@act DRD5@inh HRH1 HTR1A HTR1A@inh HTR1B HTR1B@act HTR1D HTR1D@act HTR1D@inh HTR1E HTR1F HTR2A HTR2A@inh HTR2B HTR2C HTR2C@inh HTR3A HTR5A HTR6 HTR6@inh HTR7 OPRK1 PTAFR SLC6A4 TBXA2R
-7.84	other	act		unknown	striae	NR3C1 NR3C1@act	cause not known	C0152459	NR3C1 NR3C1@act
-7.82	other	inh		literature support	rigidity	DRD3 DRD3@inh	DRD KO mice have abnormal locomotor behaviour	C0026837	ADRA1A ADRA1A@inh ADRA1B ADRA1B@inh ADRA2A ADRA2A@inh ADRA2B ADRA2B@inh ADRA2C CHRM1 CHRM2 CHRM3 CHRM4 CHRM5 CHRM5@inh CYP1A2 CYP2D6 CYP2D6@inh CYP3A4 CYP3A4@inh DRD1 DRD1@inh DRD2 DRD2@inh DRD3 DRD3@inh DRD4 DRD4@inh DRD5 DRD5@inh HRH1 HTR1A HTR1A@inh HTR1B HTR1B@inh HTR1D HTR1D@inh HTR1E HTR1F HTR2A HTR2A@inh HTR2B HTR2C HTR2C@inh HTR3A HTR3A@inh HTR5A HTR6 HTR6@inh HTR7 OPRK1 PTAFR SLC6A4 TBXA…
-7.72	other	inh		literature support	motor restlessness	DRD2 DRD2@inh	related to akathasia, which is thought to be caused by D2 blockade http://www.ncbi.nlm.nih.gov/pubmed/21406165	C0700075	ADRA1A ADRA2A ADRA2B ADRA2C CALM1 CALML3 CALN1 CHRM1 CHRM3 DRD1@inh DRD2 DRD2@inh DRD3 DRD3@inh DRD4 DRD4@inh DRD5 DRD5@inh HRH1 HRH2 HRH4 HTR1A HTR1E HTR2A HTR2A@inh HTR2C HTR5A HTR6 HTR7
-7.71	other	inh		unknown	eosinophilic pneumonitis	ACE ACE@inh	cause not known	C0034068	ACE ACE@inh
-7.65	other	inh act		hypersensitivity reaction	toxic epidermal necrolysis	PTGS2@inh	thought to be a hypersensitivity reaction http://www.ncbi.nlm.nih.gov/pubmed/2961055	C0014518	CYP2C9 IL8 PTGS1 PTGS1@inh PTGS2 PTGS2@act PTGS2@inh TTR UGT2B7
-7.65	other	inh		literature support	Raynaud	ADRB1 ADRB1@inh ADRB2 ADRB2@inh ADRB3	adrenergic mechanisms have been implicated http://vmj.sagepub.com/content/10/4/293.full.pdf	C0034734	ADRB1 ADRB1@inh ADRB2 ADRB2@inh ADRB3 HTR1A HTR1B HTR1D HTR2C
-7.61	other	inh act		unknown	nasal congestion	HTR2C HTR2C@act HTR2C@inh	cause not known	C0027424	ADRA1A ADRA1A@inh ADRA1B ADRA1B@inh ADRA1D ADRA2A ADRA2A@inh ADRA2B ADRA2B@inh ADRA2C ADRA2C@inh CHRM1 CHRM1@inh CHRM2 CHRM2@inh CHRM3 CHRM3@inh CHRM4 CHRM4@inh CHRM5 DRD1 DRD1@act DRD1@inh DRD2 DRD2@act DRD2@inh DRD3 DRD3@act DRD3@inh DRD4 DRD4@act DRD4@inh DRD5 DRD5@act DRD5@inh HRH1 HRH1@inh HRH2 HRH4 HTR1A HTR1B HTR1D HTR2A HTR2A@inh HTR2B HTR2C HTR2C@act HTR2C@inh HTR5A HTR6 HTR7 HTR7@inh SL…
-7.53	other	inh		literature support	nephrotic syndrome	PTGS1 PTGS1@inh PTGS2 PTGS2@inh	PTGS1/2 knockout mice have kidney deformities and NSAIDs are implicated in analgesic nephropathy http://www.ncbi.nlm.nih.gov/pubmed/MeSH	C0027726	ALB ALOXE3 CYP2C8 IL8 PTGS1 PTGS1@inh PTGS2 PTGS2@inh TTR
-7.53	other	act		literature support	dysphoria	OPRK1@act	dysphoria can be caused by activating the kappa opioid system http://www.ncbi.nlm.nih.gov/pubmed/18184783	C0233477	OGFR OPRD1 OPRD1@act OPRK1 OPRK1@act OPRL1 OPRM1 OPRM1@act SIGMAR1
-7.49	other	act		literature support	coronary artery vasospasm	HTR1B@act HTR1D@act	Intrinsic vasoactive substances, such as serotonin and acetylcholine, are known to provoke coronary artery spasm http://www.ncbi.nlm.nih.gov/pubmed/9034644	C0010073	HTR1A HTR1A@act HTR1B HTR1B@act HTR1D HTR1D@act HTR1E HTR1F MAOA
-7.47	other	inh act		literature support	hearing loss	PTGS1@inh PTGS2 PTGS2@act PTGS2@inh	cyclooxygenases are expressed in the ear http://www.ncbi.nlm.nih.gov/pubmed/15668527 and have been implicated in ototoxicity http://www.ncbi.nlm.nih.gov/pubmed/12736364	C1384666	PTGS1 PTGS1@inh PTGS2 PTGS2@act PTGS2@inh TTR UGT2B7
-7.44	mouse	inh		literature support	atrioventricular block	CYP2D6 CYP2D6@inh	ADRB receptor stimulation influences AV node activity http://www.ncbi.nlm.nih.gov/pubmed/1348976	C0004245	ADRA1B@inh ADRA2A@inh ADRA2B@inh CYP2D6 CYP2D6@inh CYP2D7P1 CYP3A5 CYP3A5@inh HTR1A HTR1A@inh HTR1B HTR1D HTR2A HTR2B HTR2C HTR2C@inh
-7.31	other	act		literature support	vasospasm	HTR1B@act HTR1D@act	Intrinsic vasoactive substances, such as serotonin and acetylcholine, are known to provoke coronary artery spasm http://www.ncbi.nlm.nih.gov/pubmed/9034644	C0085616	HTR1A HTR1A@act HTR1B HTR1B@act HTR1D HTR1D@act HTR1E HTR1F
-7.22	mouse	inh	metabolizing	not verified	anemia			C0002871	CYP2C8 CYP2C8@inh CYP2C9@inh
-7.2	mouse	inh act		literature support	vasculitis	PTGS2@inh	vasculitis has been associated with COX2 inhibitors http://www.ncbi.nlm.nih.gov/pubmed/11897288 , and PTG2 mutant mice show other inflammation phenotypes	C0042384	ALOX5 CYP2C9 PTGS1 PTGS1@inh PTGS2 PTGS2@act PTGS2@inh TTR UGT2B7
-7.18	other	act		literature support	sedation	OPRK1	activation is known to cause sedation http://www.ncbi.nlm.nih.gov/pubmed/18443637	C0600097	OGFR OPRD1 OPRD1@act OPRK1 OPRL1 OPRM1 OPRM1@act PTAFR SIGMAR1
-7.16	other	inh		literature support	sedation	ADRA2A ADRA2A@inh ADRA2B ADRA2B@inh ADRA2C ADRA2C@inh	It is well established that alpha 2-adrenoceptor agonists have sedative and antinociceptive properties. http://www.ncbi.nlm.nih.gov/pubmed/7916451	C0600097	ADRA2A ADRA2A@inh ADRA2B ADRA2B@inh ADRA2C ADRA2C@inh CHRM1 CHRM2 CHRM3 CHRM5 CYP2D6 CYP2D6@inh CYP2D7P1 DRD1 DRD2 DRD3 DRD4 DRD5 HTR1A HTR1B HTR1D HTR1E HTR1F HTR2A HTR2B HTR2C HTR2C@inh HTR3A HTR4 HTR5A HTR6 HTR7 SLC6A4 SLC6A4@inh
-6.91	other	inh act		hypersensitivity reaction	aseptic meningitis	PTGS2@inh	thought to be a hypersensitivity reaction http://www.ncbi.nlm.nih.gov/pmc/articles/PMC1306340/	C0025290	ALOXE3 CYP2C8 IL8 PTGS1 PTGS1@inh PTGS2 PTGS2@act PTGS2@inh TTR UGT1A1 UGT2B7
-6.77	other	act		literature support	respiratory depression	OPRK1 OPRK1@act OPRM1 OPRM1@act	activation is known to cause respiratory depression http://www.ncbi.nlm.nih.gov/pubmed/18443637	C0235063	OGFR OPRD1 OPRD1@act OPRK1 OPRK1@act OPRL1 OPRM1 OPRM1@act SIGMAR1
-6.75	other	inh		literature support	opisthotonos	DRD2@inh DRD3 DRD3@inh DRD4@inh DRD5@inh	related to extrapyramidal side effects (EPS)	C0151818	ADRA1A ADRA1A@inh ADRA2A ADRA2B ADRA2C CALM1 CYP1A2 CYP2D6 CYP2D6@inh DRD1 DRD1@inh DRD2 DRD2@inh DRD3 DRD3@inh DRD4 DRD4@inh DRD5 DRD5@inh HRH1 HTR1A HTR1B HTR1E HTR2A HTR2A@inh HTR2C HTR3A HTR5A HTR6 HTR6@inh HTR7 KCNH2 KCNH2@inh PTAFR
-6.64	mouse	inh		literature support	mydriasis	SLC6A3@inh	dopamine is known to cause mydriasis http://www.iovs.org/content/15/5/371.full.pdf	C0026961	CYP2B6 CYP2B6@inh CYP2D6@inh SLC6A2 SLC6A2@inh SLC6A3 SLC6A3@inh SLC6A4 SLC6A4@inh
-6.59	mouse			related phenotype	ataxia	GABRG2	hypoactivity	C0004134	CYP3A4 GABRA1 GABRA2 GABRA3 GABRA4 GABRA5 GABRA6 GABRB1 GABRB2 GABRB3 GABRD GABRE GABRG1 GABRG2 GABRG3 GABRP GABRQ GABRR1 GABRR2 GABRR3 TSPO
-6.58	mouse	inh act		literature support	gastrointestinal hemorrhage	PTGS1 PTGS1@inh PTGS2 PTGS2@act PTGS2@inh	related to ulcers	C0017181	CYP2C9 IL8 PTGS1 PTGS1@inh PTGS2 PTGS2@act PTGS2@inh UGT2B7
-6.56	other	inh act		anecdotal evidence	libido increased	HTR2A HTR2A@act HTR2A@inh	serotonin has been implicated in sexual functionining via peripheral serotonin receptors http://www.ncbi.nlm.nih.gov/pubmed/11150571	C0021177	ADRA1B ADRA2A ADRA2A@inh ADRA2B ADRA2B@inh ADRA2C CYP2D6 CYP2D6@inh DRD1 DRD1@act DRD1@inh DRD2 DRD2@act DRD2@inh DRD3 DRD3@act DRD4 DRD4@act DRD5 DRD5@act HTR1A HTR1A@act HTR1A@inh HTR1B HTR1D HTR1F HTR2A HTR2A@act HTR2A@inh HTR2B HTR2C HTR2C@act HTR2C@inh HTR7 PTAFR SLC6A4 SLC6A4@inh
-6.54	other	inh		anecdotal evidence	anorgasmia	SLC6A4 SLC6A4@inh	serotonin has been implicated in sexual functionining via peripheral serotonin receptors http://www.ncbi.nlm.nih.gov/pubmed/11150571	C0234022	ADRA1A@inh ADRA1B@inh ADRA2A ADRA2A@inh ADRA2B@inh CHRM1 CYP2B6@inh CYP2D6 CYP2D6@inh CYP3A5 CYP3A7 HTR1A@inh HTR1D@inh HTR2A HTR2C HTR2C@inh HTR6 OPRK1 SLC6A2 SLC6A2@inh SLC6A3 SLC6A3@inh SLC6A4 SLC6A4@inh
-6.53	other	inh	metabolizing	not verified	jaundice			C0022346	CYP2C8 CYP2C8@inh CYP2C9@inh
-6.49	other	inh act		literature support	weight gain	HTR2C@inh	annotated from http://www.ncbi.nlm.nih.gov/pubmed/17702092	C0043094	ADRA1A ADRA1A@inh ADRA1B@inh ADRA2A ADRA2A@inh ADRA2B ADRA2C CYP2D6 CYP3A4 DRD1 DRD2 DRD3 DRD4 DRD5 HTR1A HTR1A@act HTR1A@inh HTR1B HTR1D HTR1E HTR2A HTR2A@inh HTR2B HTR2C HTR2C@inh HTR6 HTR7 SLC6A4
-6.48	other	inh		literature support	agranulocytosis	PTGS1 PTGS1@inh PTGS2 PTGS2@inh	PTGS knockout mice have abnormal platelet and blood phenotypes	C0001824	CYP2C9 PTGS1 PTGS1@inh PTGS2 PTGS2@inh UGT2B7
-6.43	other	inh		unknown	dysmenorrhea	SLC6A4 SLC6A4@inh	cause not known	C0013390	ADRA1A@inh ADRA1B@inh CHRM5@inh DRD1@inh HTR1B@inh HTR1D@inh HTR6@inh PTAFR SLC6A2 SLC6A2@inh SLC6A3 SLC6A3@inh SLC6A4 SLC6A4@inh
-6.37	other			not verified	flu			C0021400	CYP3A4 HTR2B
-6.35	other	act		literature support	drug dependence	OPRK1 OPRK1@act OPRM1 OPRM1@act	activation is known to cause physical dependence http://www.ncbi.nlm.nih.gov/pubmed/18443637	C1510472	CYP2D6 OGFR OPRD1 OPRD1@act OPRK1 OPRK1@act OPRL1 OPRM1 OPRM1@act
-6.29	other	inh act		hypersensitivity reaction	exfoliative dermatitis	PTGS2 PTGS2@act PTGS2@inh	thought to be a hypersensitivity reaction http://www.ncbi.nlm.nih.gov/pubmed/2961055	C0011606	CYP2C9 PTGS1 PTGS1@inh PTGS2 PTGS2@act PTGS2@inh UGT2B7
-6.25	other	inh act		unknown	dysmenorrhea	HTR2C HTR2C@inh	cause not known	C0013390	ADRA1B ADRA2A ADRA2A@inh ADRA2B ADRA2B@inh ADRA2C ADRA2C@inh CYP2D6 CYP2D6@inh CYP3A4 DRD1 DRD2 DRD2@act DRD5 HTR1A HTR1A@inh HTR1B HTR1D HTR1F HTR2A HTR2A@inh HTR2B HTR2C HTR2C@inh HTR7 HTR7@inh OPRK1
-6.25	other	inh		not verified	vaginal hemorrhage			C2979982	CYP3A4 CYP3A4@inh PTAFR
-6.19	other	inh		related phenotype	dry mouth	CHRM1 CHRM1@inh CHRM3 CHRM3@inh CHRM5 CHRM5@inh	decreased salivation	C0043352	ADRA1A ADRA1A@inh CHRM1 CHRM1@inh CHRM2 CHRM2@inh CHRM3 CHRM3@inh CHRM4 CHRM4@inh CHRM5 CHRM5@inh CYP2D6 CYP2D6@inh DRD1 DRD2 DRD3 DRD3@inh DRD4@inh DRD5 DRD5@inh HRH1 HRH1@inh HTR1A HTR1A@inh HTR1E HTR2A HTR2A@inh HTR2B HTR2C HTR3A HTR6 HTR7 SLC6A2 SLC6A4
-6.19	other	inh act		literature support	abnormal ejaculation	HTR2C@inh	A hypothesis of the role of 5-HT1A and 5-HT2C receptors in premature ejaculation is postulated. http://www.ncbi.nlm.nih.gov/pubmed/9638953	C2937350	ADRA1A ADRA1A@inh ADRA1B ADRA1B@inh ADRA2A ADRA2A@inh ADRA2B@inh ADRA2C@inh CHRM1 CHRM1@inh CHRM2@inh CHRM3@inh CHRM4@inh CHRM5 CHRM5@inh CYP2D6 CYP2D6@inh DRD1@inh DRD2 DRD2@act DRD3@inh DRD4@inh DRD5@inh HRH1 HRH1@inh HTR1A@inh HTR1B@inh HTR1D@inh HTR1E HTR1F HTR2A HTR2A@inh HTR2C HTR2C@inh HTR3A HTR3A@inh HTR6@inh HTR7 HTR7@inh OPRK1 PTAFR SLC6A4 TBXA2R
-6.15	mouse	inh		same phenotype	mydriasis	CHRM2 CHRM2@inh CHRM3 CHRM3@inh		C0026961	ADRA1A ADRA1A@inh ADRA2A CHRM1 CHRM1@inh CHRM2 CHRM2@inh CHRM3 CHRM3@inh CHRM4 CHRM4@inh CHRM5 CHRM5@inh DRD3@inh HTR2A HTR2A@inh HTR2C HTR6 ORM1 ORM2
-6.15	other	inh		literature support	decreased sweating	CHRM3 CHRM3@inh	sweat response is mediated via CHRM3 http://www.ncbi.nlm.nih.gov/pubmed/1888990	C0553721	CHRM1 CHRM1@inh CHRM2 CHRM2@inh CHRM3 CHRM3@inh CHRM4 CHRM4@inh
-6.12	other	inh		literature support	sedation	HRH1 HRH1@inh	H1 receptor antagonists, are well known to exert sedative effects in humans http://www.ncbi.nlm.nih.gov/pubmed/8008209	C0600097	DRD1@inh DRD2@inh DRD3@inh DRD4@inh DRD5@inh HRH1 HRH1@inh HTR2A@inh
-6.1	other	inh		unknown	nonthrombocytopenic purpura	ADRB1@inh ADRB2@inh	cause not known	C0242461	ADRB1 ADRB1@inh ADRB2 ADRB2@inh ADRB3
-6.03	other	inh		unknown	catatonic	ADRB1 ADRB1@inh	cause not known	C0007398	ADRB1 ADRB1@inh ADRB2 ADRB2@inh ADRB3
-6.01	other	inh		literature support	postural hypotension	ADRA1A@inh ADRA1B@inh ADRA2A@inh ADRA2B@inh	known SE of alpha blockers: Alpha1 blockers inhibit vasoconstriction normally initiated by the baroreceptor reflex upon postural change and the subsequent drop in pressure. http://www.merckmanuals.com/home/sec03/ch023/ch023c.html	C0020651	ADRA1A ADRA1A@inh ADRA1B ADRA1B@inh ADRA1D ADRA2A ADRA2A@inh ADRA2B ADRA2B@inh ADRA2C ADRA2C@inh CYP2D6
-5.99	mouse	inh		same phenotype	kidney failure	PTGS2 PTGS2@inh		C0035078	PTGS1 PTGS1@inh PTGS2 PTGS2@inh
-5.95	other	inh		unknown	testicular swelling	SLC6A2 SLC6A2@inh	cause not known	C2584688	ADRA1D@inh CHRM5@inh SLC6A2 SLC6A2@inh SLC6A3 SLC6A4 SLC6A4@inh
-5.94	other	inh		anecdotal evidence	decreased libido	SLC6A4 SLC6A4@inh	SSRI-Associated Sexual Dysfunction has been described, but cause is unclear http://ajp.psychiatryonline.org/cgi/content/full/163/9/1504	C0011124	ADRA1A@inh ADRA1D@inh ADRA2A ADRA2A@inh CYP2D6 CYP3A4 HTR2A HTR2C SLC6A2 SLC6A2@inh SLC6A3 SLC6A4 SLC6A4@inh
-5.93	other	inh act		literature support	extrapyramidal syndrome	DRD2 DRD2@act DRD2@inh	extrapyramidal syndrome is thought to be caused by D2 blockade http://www.ncbi.nlm.nih.gov/pubmed/21406165	C0015371	ADRA1B@inh ADRA2A ADRA2A@inh ADRA2B ADRA2B@inh ADRA2C ADRA2C@inh CHRM1 CHRM5@inh CYP2D6 CYP2D6@inh DRD1 DRD1@inh DRD2 DRD2@act DRD2@inh DRD3 DRD3@inh DRD4 DRD4@inh DRD5 DRD5@inh HRH1 HTR1A HTR1A@inh HTR1B HTR1D HTR1D@inh HTR1E HTR2A HTR2A@inh HTR2B HTR2C HTR2C@inh HTR3A HTR3A@inh HTR6 HTR7 HTR7@inh KCNH2 OPRK1 PTAFR SLC6A4 TBXA2R
-5.91	other	inh		anecdotal evidence	SIADH	SLC6A4 SLC6A4@inh	SIADH has been linked to SSRIs, but no mechanism is known http://www.ncbi.nlm.nih.gov/pubmed/8804257	C0021141	ADRA1A@inh ADRA2A@inh CYP2B6 CYP2B6@inh CYP2C19 CYP2D6 CYP2D6@inh HTR2A HTR2C SLC6A2 SLC6A2@inh SLC6A3 SLC6A3@inh SLC6A4 SLC6A4@inh
-5.9	other	inh act		hypersensitivity reaction	epidermal necrolysis	PTGS2 PTGS2@act PTGS2@inh	thought to be a hypersensitivity reaction http://www.ncbi.nlm.nih.gov/pubmed/2961055	C0151626	CYP2C9 IL8 PTGS1 PTGS1@inh PTGS2 PTGS2@act PTGS2@inh TTR UGT2B7
-5.9	other	inh		literature support	Female Sexual Dysfunction	SLC6A4 SLC6A4@inh	related to prolactin increase, which is seems to be mediated by serotonin transporter inhibition http://www.ncbi.nlm.nih.gov/pubmed/10867985 http://www.ncbi.nlm.nih.gov/pubmed/16217346	C1112442	CHRM1 CHRM2 CYP2B6 CYP2B6@inh CYP2D6 CYP2D6@inh HTR2C SLC6A2 SLC6A2@inh SLC6A3 SLC6A3@inh SLC6A4 SLC6A4@inh
-5.9	other	inh		literature support	breast enlargement	SLC6A4 SLC6A4@inh	related to prolactin increase, which is seems to be mediated by serotonin transporter inhibition http://www.ncbi.nlm.nih.gov/pubmed/10867985	C2225524	ADRA1A ADRA1A@inh ADRA2A ADRA2A@inh CYP2B6 CYP2C19 CYP2D6 CYP2D6@inh CYP3A4 DRD2 DRD3@inh HRH1 HTR1A HTR1A@inh HTR2A HTR2A@inh HTR2C SLC6A2 SLC6A2@inh SLC6A3 SLC6A4 SLC6A4@inh
-5.88	other	inh		literature support	stomatitis	PTGS1 PTGS1@inh PTGS2 PTGS2@inh	related to ulcers	C0038362	CYP2C9 PTGS1 PTGS1@inh PTGS2 PTGS2@inh
-5.86	other	inh		literature support	papillary necrosis	PTGS1 PTGS1@inh PTGS2 PTGS2@inh	PTGS1/2 knockout mice have kidney deformities and NSAIDs are implicated in analgesic nephropathy http://www.ncbi.nlm.nih.gov/pubmed/MeSH	C0022667	IL8 PTGS1 PTGS1@inh PTGS2 PTGS2@inh TTR UGT1A1 UGT2B7
-5.86	other	inh act		related phenotype	torticollis	DRD1 DRD1@inh	dystonia	C0040485	ADRA1A ADRA1A@inh ADRA1B ADRA1B@inh ADRA2A ADRA2A@inh ADRA2B ADRA2B@inh ADRA2C ADRA2C@inh CHRM1 CHRM1@inh CHRM2 CHRM2@inh CHRM3 CHRM3@inh CHRM4 CHRM4@inh CHRM5 CHRM5@inh CYP2D6 CYP2D6@inh DRD1 DRD1@inh DRD2 DRD2@act DRD2@inh DRD3 DRD3@inh DRD4 DRD4@inh DRD5 DRD5@inh HRH1 HRH1@inh HRH2 HTR1A HTR1A@inh HTR1B HTR1B@inh HTR1D HTR1D@inh HTR1E HTR2A HTR2A@inh HTR2B HTR2C HTR2C@inh HTR3A HTR5A HTR6 HTR6…
-5.84	other	inh		related phenotype	menstrual irregularities	DRD2 DRD2@inh	abnormal estrus	C0156404	ADRA1A ADRA1B ADRA2A ADRA2B ADRA2C CYP3A5 DRD1 DRD1@inh DRD2 DRD2@inh DRD3 DRD3@inh DRD4 DRD4@inh DRD5 DRD5@inh EBP HRH1 HTR1A HTR1B HTR1D HTR1E HTR2A HTR2A@inh HTR2C HTR5A HTR6 HTR7 SIGMAR1 SLC6A4
-5.84	other	inh		literature support	impotence	HTR2C	HTR2C is involved in erecetion and ejaculation http://www.ncbi.nlm.nih.gov/pubmed/15488546	C0242350	ADRA1A ADRA1A@inh ADRA1B@inh ADRA2A CHRM1 CYP2D6 CYP2D6@inh DRD1@inh DRD2 DRD2@inh DRD3 DRD3@inh DRD4 DRD4@inh DRD5 DRD5@inh HTR1A HTR1A@inh HTR1B HTR1D HTR1D@inh HTR2A HTR2B HTR2C HTR5A HTR6 HTR7 SLC6A2 SLC6A4 SLC6A4@inh
-5.8	other	inh act		hypersensitivity reaction	aplastic anemia	PTGS1 PTGS1@inh PTGS2 PTGS2@act PTGS2@inh	thought to be a hypersensitivity reaction http://www.ncbi.nlm.nih.gov/pubmed/3547002	C0002874	CYP2C9 PTGS1 PTGS1@inh PTGS2 PTGS2@act PTGS2@inh UGT2B7
-5.8	other	inh		literature support	masked facies	DRD1 DRD1@inh DRD5 DRD5@inh	mask-like faces are a symptom of Parkinson's disease, which involved the dopaminergic system	C0424448	ADRA1A ADRA1A@inh ADRA1B ADRA1B@inh ADRA2A ADRA2A@inh ADRA2B ADRA2B@inh ADRA2C ADRB1 CHRM1 CHRM2 CHRM3 CHRM5 DRD1 DRD1@inh DRD2 DRD2@inh DRD3 DRD3@inh DRD4 DRD4@inh DRD5 DRD5@inh HRH1 HRH1@inh HRH2 HTR1A HTR1A@inh HTR1B HTR1B@inh HTR1D HTR1D@inh HTR1E HTR2A HTR2A@inh HTR2B HTR2C HTR2C@inh HTR3A HTR5A HTR6 HTR6@inh HTR7 KCNH2 OPRK1 PTAFR SLC6A4 TBXA2R
-5.77	other	inh		literature support	hesitancy	CHRM3@inh	urine retention has been found in (male) CHRM3 KO mice http://www.ncbi.nlm.nih.gov/pubmed/10944224	C0152032	CHRM1 CHRM1@inh CHRM2 CHRM2@inh CHRM3 CHRM3@inh CHRM4 CHRM4@inh
-5.76	other	inh		wrong	hepatic failure	PTGS1 PTGS1@inh PTGS2@inh	unspecific hepatotoxic effect not related to primary target	C0085605	CYP2C9 PTGS1 PTGS1@inh PTGS2 PTGS2@inh UGT2B7
-5.74	other	inh		unknown	abnormality of accommodation	SLC6A4 SLC6A4@inh	cause not known	C0152198	CHRM1 CHRM2 CYP2B6@inh CYP2D6 CYP2D6@inh HTR1A HTR1A@inh HTR2A HTR2C HTR2C@inh HTR3A SLC6A2 SLC6A2@inh SLC6A3 SLC6A3@inh SLC6A4 SLC6A4@inh
-5.7	other	inh		literature support	cycloplegia	CHRM3@inh	CHRM3 receptors are in ciliary muscles, blockade leads to cycloplegia http://www.ncbi.nlm.nih.gov/pubmed/11181424	C0235238	CHRM1 CHRM1@inh CHRM2 CHRM2@inh CHRM3 CHRM3@inh CHRM4 CHRM4@inh
-5.68	other	inh		hypersensitivity reaction	hemolytic anemia	PTGS1 PTGS1@inh PTGS2 PTGS2@inh	thought to be a hypersensitivity reaction http://www.ncbi.nlm.nih.gov/pubmed/3547002	C0002878	CYP2C9 PTGS1 PTGS1@inh PTGS2 PTGS2@inh TTR UGT2B7
-5.67	mouse	inh		literature support	atrioventricular block	ADRB1 ADRB1@inh ADRB2 ADRB2@inh	adrenergic receptors are known to influence AV nodal function http://www.ncbi.nlm.nih.gov/pubmed/1348976	C0004245	ADRB1 ADRB1@inh ADRB2 ADRB2@inh ADRB3 HTR1B@inh HTR1D@inh
-5.67	mouse	inh		same phenotype	increased bleeding time	PTGS1 PTGS1@inh		C0151529	CYP2C8 CYP2C9 CYP2C9@inh PTGS1 PTGS1@inh PTGS2 PTGS2@inh TTR UGT1A4 UGT2B7
-5.61	other	inh		not verified	breast pain			C0024902	ADRA2A@inh CYP2D6 CYP2D6@inh CYP3A4 CYP3A4@inh HTR1F HTR2B HTR2C HTR6@inh SLC6A4
-5.57	other	inh		unknown	xanthopsia	CA4 CA4@inh	cause not known	C0221185	CA1 CA12 CA14 CA1@inh CA2 CA2@inh CA4 CA4@inh CA5A CA5B CA6 CA7 CA9 SLC12A1 SLC12A1@inh SLC12A3 SLC12A3@inh
-5.57	other	inh		hypersensitivity reaction	necrotizing angiitis	CA4 CA4@inh	Systemic hypersensitivity reactions include vasculitis and necrotizing angiitis. (furosemide label)	C0553548	CA1 CA12 CA14 CA1@inh CA2 CA2@inh CA4 CA4@inh CA5A CA5B CA6 CA7 CA9 SLC12A1 SLC12A1@inh SLC12A3 SLC12A3@inh
-5.56	other	inh		unknown	delusions	SLC6A4 SLC6A4@inh	cause not known	C0011253	ADRA1A@inh CHRM2 CHRM4 CHRM5 CYP2B6@inh CYP2C19 SLC6A2 SLC6A2@inh SLC6A3 SLC6A4 SLC6A4@inh
-5.56	other	inh	metabolizing	not verified	arthrosis			C0022408	CYP1A2 CYP2B6@inh CYP2C9 CYP2C9@inh
-5.55	other	inh		literature support	hyperprolactinemia	SLC6A4 SLC6A4@inh	various mechanisms for serotonin-induced prolactin increase have been proposed http://www.ncbi.nlm.nih.gov/pubmed/14997175	C0020514	CHRM1 SLC6A2 SLC6A2@inh SLC6A3 SLC6A4 SLC6A4@inh
-5.52	other	act		not verified	enlargement			C0020564	CYP3A4 ESR1@act
-5.52	other	inh		anecdotal evidence	paralytic ileus	CHRM3 CHRM4 CHRM4@inh	muscarinic agonists are used to treat ileus http://www.ncbi.nlm.nih.gov/pubmed/19884293	C0030446	ADRA1A ADRA1A@inh ADRA2A CALM1 CALML3 CALN1 CHRM1 CHRM2 CHRM3 CHRM4 CHRM4@inh CHRM5 CHRM5@inh DRD1 DRD1@inh DRD2 DRD2@inh DRD3 DRD3@inh DRD4 DRD4@inh DRD5 DRD5@inh HRH1 HRH2 HRH3 HRH4 HTR1A HTR1B HTR2A HTR2A@inh HTR2C HTR5A HTR6 HTR7 SLC6A4
-5.51	other	inh		literature support	hyperkalemia	ACE@inh	annotated from http://www.ncbi.nlm.nih.gov/pubmed/8828013	C0020461	ACE ACE@inh
-5.51	other	act		anecdotal evidence	pathological gambling	DRD3@act DRD4@act DRD5@act	dopamine agonists have been implicated in pathological gambling http://www.ncbi.nlm.nih.gov/pubmed/17013907	C0030662	ADRA2A ADRA2A@act ADRA2B ADRA2B@act ADRA2C ADRA2C@act DRD1 DRD1@act DRD2 DRD2@act DRD3 DRD3@act DRD4 DRD4@act DRD5 DRD5@act HTR1A HTR1A@act HTR1B HTR1B@act HTR1D HTR1D@act HTR2A HTR2A@act HTR2B HTR2B@act HTR2C HTR2C@act HTR7
-5.46	other	inh		unknown	catatonic	HTR2C	cause not known	C0007398	ADRA1A ADRA1A@inh ADRA1B ADRA1B@inh ADRA2A ADRA2B ADRA2C CHRM1 CHRM5 CYP2D6 CYP2D6@inh DRD1 DRD1@inh DRD2 DRD2@inh DRD3 DRD3@inh DRD4 DRD4@inh DRD5 DRD5@inh HRH1 HRH3 HTR1A HTR1A@inh HTR1B HTR1D HTR1E HTR1F HTR2A HTR2A@inh HTR2B HTR2C HTR5A HTR6 HTR7 PTAFR SLC6A4
-5.45	mouse	inh act		related phenotype	congestive heart failure	PTGS1 PTGS1@inh PTGS2 PTGS2@act	patent ductus arteriosus	C0018802	CYP2C9 IL8 PTGS1 PTGS1@inh PTGS2 PTGS2@act PTGS2@inh
-5.43	other	inh	metabolizing	not verified	arthralgia			C0003862	CYP3A4 CYP3A4@inh CYP3A5
-5.39	other	inh		unknown	cardiac death	PDE5A PDE5A@inh	cause not known	C0376297	PDE5A PDE5A@inh
-5.38	mouse	inh		related phenotype	hypotension	ADRA2A	abnormal systemic arterial blood pressure	C0020649	ADRA1A@inh ADRA2A ADRA2A@inh ADRA2B ADRA2C HTR1D HTR1E HTR2A HTR2A@inh HTR2B HTR2C HTR2C@inh HTR5A HTR6
-5.38	other	inh	metabolizing	not verified	thrombocytopenia			C0040034	CYP2C8@inh CYP2C9 CYP2C9@inh
-5.37	other	inh		literature support	addiction	SLC6A2 SLC6A2@inh	NE has been implicated in addiction http://www.ncbi.nlm.nih.gov/pubmed/17164822	C0085281	ADRA1A@inh ADRA1D ADRA1D@inh CHRM4@inh CHRM5 CHRM5@inh HRH1@inh HTR2A@inh KCND3 SLC6A2 SLC6A2@inh SLC6A3 SLC6A4 SLC6A4@inh
-5.37	other	inh		literature support	delayed ejaculation	SLC6A4 SLC6A4@inh	SERT(-/-) had lower basal ejaculation frequencies http://www.ncbi.nlm.nih.gov/pubmed/20704641	C0234047	ADRA2A CHRM1 CHRM2 CYP2B6@inh CYP2D6 CYP2D6@inh HTR2A HTR2C HTR4 HTR7 OPRK1 SLC6A2 SLC6A2@inh SLC6A3 SLC6A3@inh SLC6A4 SLC6A4@inh
-5.37	other	inh		literature support	prolactin increased	SLC6A4	various mechanisms for serotonin-induced prolactin increase have been proposed http://www.ncbi.nlm.nih.gov/pubmed/14997175	C0553731	ADRA1A@inh ADRA1B ADRA1B@inh ADRA2A ADRA2A@inh ADRA2B@inh CHRM1 CHRM2 CYP2D6@inh DRD1 DRD1@inh DRD2 DRD3 DRD4 DRD5 DRD5@inh HTR1A HTR1A@inh HTR1B HTR1D HTR1D@inh HTR1E HTR2A HTR2A@inh HTR2C HTR2C@inh HTR5A HTR6 HTR7 KCNH2 OPRK1 PTAFR SLC6A4 TBXA2R
-5.35	other	inh	metabolizing	not verified	eructation			C0014724	CYP2C8 CYP2C9 CYP2C9@inh CYP3A4
-5.32	other	inh act		anecdotal evidence	nightmares	HTR2C	Pharmacological agents affecting the neurotransmitters norepinephrine, serotonin and dopamine are clearly associated with patient reports of nightmares. http://www.ncbi.nlm.nih.gov/pubmed/12532316	C0028084	ADRA1A ADRA1A@inh ADRA1D@inh ADRA2A ADRA2A@inh ADRB1 CHRM1 CYP2D6 CYP2D6@inh DRD2 DRD2@act DRD3 DRD5 HRH1@inh HTR1A HTR1A@inh HTR1B HTR1D HTR2A HTR2A@inh HTR2B HTR2C HTR7 SLC6A2 SLC6A2@inh SLC6A4 SLC6A4@inh
-5.3	other	inh		anecdotal evidence	mental depression	ADRB1@inh ADRB2@inh	the association of mental depression and beta blockers has been disputed, connection unclear http://www.ncbi.nlm.nih.gov/pubmed/12117400	C0011570	ADRB1 ADRB1@inh ADRB2 ADRB2@inh ADRB3
-5.3	other	inh		literature support	hyperpyrexia	DRD5@inh	related to neuroleptic malignant syndrome http://www.ncbi.nlm.nih.gov/pubmed/20623765	C0392676	ADRA1A ADRA1B ADRA2A ADRA2B ADRA2C CALM1 CALML3 CALN1 CHRM1 CHRM2 CHRM3 CHRM4 CHRM5 DRD1 DRD1@inh DRD2 DRD2@inh DRD3 DRD3@inh DRD4 DRD4@inh DRD5 DRD5@inh HRH1 HRH2 HRH4 HTR1A HTR1B HTR2A HTR2A@inh HTR2C HTR5A HTR6 HTR7
-5.29	other	act		anecdotal evidence	subcapsular cataracts	NR3C1 NR3C1@act	glucocorticoid receptors are implicated in cataracts, but the exact mechanism is still unclear http://online.liebertpub.com/doi/abs/10.1089/jop.2006.0067	C0235259	NR3C1 NR3C1@act
-5.28	other	inh act		unknown	delusions	HTR2C HTR2C@act HTR2C@inh	cause not known	C0011253	CHRM1 CYP2D6@inh HTR2C HTR2C@act HTR2C@inh
-5.28	other	inh		literature support	torsade de pointes	KCNH2 KCNH2@inh	well-known side effect of hERG channels http://www.ncbi.nlm.nih.gov/pubmed/18616963	C0040479	ABCB1@inh ADRA1A ADRA1A@inh CYP1A2 CYP1A2@inh CYP2D6 CYP2D6@inh CYP3A4 CYP3A4@inh CYP3A5 CYP3A7 DRD4@inh KCNH2 KCNH2@inh
-5.25	other	inh act		literature support	withdrawal syndrome	OPRK1 OPRK1@act OPRM1@act	activation is known to cause physical dependence, and withdrawal symptoms are a consequence http://www.ncbi.nlm.nih.gov/pubmed/18443637	C0038587	CYP2D6 CYP2D6@inh CYP3A4 CYP3A4@inh HTR1A@inh HTR1D@inh HTR2A HTR2C HTR2C@inh OPRD1@act OPRK1 OPRK1@act OPRM1@act SLC6A4
-5.25	other	inh	metabolizing	not verified	SGOT increased			C0151904	CYP2C9 CYP2C9@inh CYP3A4 CYP3A4@inh CYP3A5
-5.24	other	inh act		unknown	delusions	HTR2A HTR2A@act HTR2A@inh	cause not known	C0011253	ADRA1A ADRA2A ADRA2A@inh ADRA2B ADRA2B@inh ADRA2C ADRA2C@inh CHRM1@inh CHRM2@inh CHRM3 CHRM3@inh CHRM4@inh CHRM5@inh CYP2D6 CYP3A4 DRD1 DRD1@act DRD2 DRD2@act DRD3 DRD3@act DRD3@inh DRD4 DRD4@act DRD5 DRD5@act HRH1 HRH1@inh HTR1A HTR1A@act HTR1A@inh HTR1B HTR1D HTR1D@inh HTR2A HTR2A@act HTR2A@inh HTR2B HTR6 HTR7 HTR7@inh OPRK1 PTAFR
-5.21	other	inh		literature support	tinnitus	PTGS1@inh PTGS2 PTGS2@inh	cyclooxygenases are expressed in the ear http://www.ncbi.nlm.nih.gov/pubmed/15668527 and have been implicated in ototoxicity http://www.ncbi.nlm.nih.gov/pubmed/12736364	C0040264	CYP2C9 PTGS1 PTGS1@inh PTGS2 PTGS2@inh
-5.17	other	inh		anecdotal evidence	cystitis	PTGS1 PTGS1@inh PTGS2 PTGS2@inh	NSAIDs are known to be associated with nonbacterial cystitits http://www.arhp.org/Publications-and-Resources/Clinical-Proceedings/Screening-Treatment-and-Management-of-ICPBS/Diagnosis	C0010692	CYP2C8 CYP2C9 PTGS1 PTGS1@inh PTGS2 PTGS2@inh
-5.16	other	inh	metabolizing	not verified	flu			C0021400	CYP2C8 CYP2C8@inh CYP2C9
-5.16	mouse	inh		same phenotype	increased heart rate	ADRA2A DRD2@inh		C0039231	ADRA2A ADRA2B ADRA2C DRD2@inh HTR1A HTR1B HTR1D HTR1E HTR1F HTR2A HTR2A@inh HTR2B HTR2C HTR2C@inh HTR3A HTR6 HTR7
-5.14	other	act		unknown	acneiform eruptions	NR3C1@act	cause not known	C0175167	NR3C1 NR3C1@act
-5.14	other	act		literature support	secondary infection	NR3C1@act	glucocorticoid stimulation decreases inflammation and hence immune response http://www.ncbi.nlm.nih.gov/pubmed/20159617	C0442886	NR3C1 NR3C1@act
-5.14	other	inh		literature support	Intraoperative Floppy Iris Syndrome	ADRA1D@inh	Intraoperative Floppy Iris Syndrome is caused by an relaxation of the iris dilator muscle http://www.ncbi.nlm.nih.gov/pubmed/16950249	C1688637	ADRA1A ADRA1A@inh ADRA1B ADRA1B@inh ADRA1D ADRA1D@inh
-5.13	mouse	inh		literature support	abnormal gait	SLC6A4@inh	mutations in the serotonergic system lead to abnormal gait in mice http://www.ncbi.nlm.nih.gov/pubmed/7984037	C0575081	ADRA1A@inh ADRA1B@inh ADRA2A@inh ADRA2B@inh CYP2B6@inh CYP2D6 HTR1A@inh HTR1E HTR2C HTR2C@inh OPRK1 PTAFR SLC6A4 SLC6A4@inh
-5.12	other	inh		literature support	gastritis	PTGS1 PTGS1@inh PTGS2 PTGS2@inh	related to ulcers	C0017152	CYP2C9 PTGS1 PTGS1@inh PTGS2 PTGS2@inh
-5.1	other	inh	metabolizing	not verified	erythema			C0041834	CYP2C8 CYP2C8@inh CYP2C9 CYP2C9@inh
-5.1	other	inh	metabolizing	not verified	myalgia			C0231528	CYP2D6 CYP3A4 CYP3A4@inh
-5.1	other	inh		literature support	myelosuppression	TOP2B TOP2B@inh	effects of TOP2 inhibitors on bone marrow cells have been shown http://www.ncbi.nlm.nih.gov/pubmed/8289477	C0854467	TOP2A TOP2A@inh TOP2B TOP2B@inh
-5.08	other	inh		unknown	miosis	ADRA2A	cause not known	C0026205	ADRA1A ADRA1A@inh ADRA1B ADRA1B@inh ADRA1D ADRA2A ADRA2B ADRA2C CALM1 CHRM2 CHRM3 DRD3@inh DRD4 DRD4@inh DRD5@inh HTR2A HTR2C HTR7
-5.07	other	inh		not verified	acne			C0702166	CYP3A4 HTR2C SLC6A3@inh SLC6A4 SLC6A4@inh
-5.05	other	inh		not verified	erythema multiforme			C0014742	CACNA1B CYP2C8 CYP2C8@inh CYP2C9@inh
-5.05	mouse	inh		related phenotype	muscle spasm	DRD1 DRD1@inh	dystonia	C0037763	ADRA2A ADRA2B ADRA2C CHRM5 DRD1 DRD1@inh DRD2 DRD2@inh DRD3 DRD3@inh DRD4 DRD4@inh DRD5 DRD5@inh HTR1A HTR1A@inh HTR1B HTR1D HTR1D@inh HTR1E HTR2A HTR2A@inh HTR2B HTR2C HTR2C@inh HTR3A HTR5A HTR6 HTR6@inh HTR7 PTAFR SLC6A4 TBXA2R
-5.03	other	inh act		literature support	gastrointestinal perforation	PTGS1@inh	related to ulcers	C0151664	ALB PTGS1 PTGS1@inh PTGS2 PTGS2@act PTGS2@inh TTR
-5.01	other	inh		unknown	rhabdomyolysis	AGTR1@inh	cause not known	C0035410	AGTR1 AGTR1@inh CYP2C9@inh SLC15A1 SLC15A1@inh
-5	other	inh	metabolizing	not verified	urticaria			C0042109	CYP1A2 CYP1A2@inh CYP2C9 CYP2C9@inh
-4.98	other	inh act		hypersensitivity reaction	erythema multiforme	PTGS2 PTGS2@act PTGS2@inh	thought to be a hypersensitivity reaction http://www.ncbi.nlm.nih.gov/pubmed/2961055	C0014742	ALOXE3 CYP2C9 IL8 PTGS1 PTGS1@inh PTGS2 PTGS2@act PTGS2@inh
-4.97	other	inh		literature support	dyspepsia	PTGS2@inh	annotated from http://www.ncbi.nlm.nih.gov/pubmed/11945152	C0013395	CYP2C9 PTGS1 PTGS1@inh PTGS2 PTGS2@inh
-4.97	other	inh act		not verified	ketoacidosis			C0220982	ADRA1A ADRA1A@inh ADRA1B ADRA1B@inh ADRA1D ADRA2A ADRA2A@inh ADRA2B ADRA2B@inh ADRA2C ADRA2C@inh ADRB1 CHRM4@inh CHRM5 CHRM5@inh DRD1 DRD1@inh DRD2 DRD2@act DRD2@inh DRD3 DRD3@inh DRD4 DRD4@inh DRD5 DRD5@inh HRH1 HRH1@inh HTR1A HTR1A@inh HTR1B HTR1B@inh HTR1D HTR1D@inh HTR1E HTR1F HTR2A HTR2A@inh HTR2B HTR2C HTR2C@inh HTR3A HTR3A@inh HTR5A HTR6 HTR6@inh HTR7 HTR7@inh KCNH2 OPRK1 PTAFR SLC6A4 TBXA…
-4.95	other	inh		unknown	hyperprolactinemia	HTR2A	cause not known	C0020514	CHRM2 CHRM3 CYP2D6@inh DRD2 DRD2@inh DRD3 DRD3@inh DRD4 DRD4@inh DRD5 HRH1 HTR2A HTR2C HTR6 HTR7
-4.94	mouse	inh	metabolizing	not verified	vasculitis			C0042384	CYP1A2 CYP1A2@inh CYP2C8 CYP2C8@inh CYP2C9@inh
-4.93	other	inh act		not verified	buccoglossal syndrome			C0151538	ADRA1A ADRA1A@inh ADRA1B ADRA1B@inh ADRA1D ADRA2A ADRA2A@inh ADRA2B ADRA2B@inh ADRA2C ADRA2C@inh ADRB1 CHRM1 CHRM1@inh CHRM2 CHRM2@inh CHRM3 CHRM3@inh CHRM4 CHRM4@inh CHRM5 CHRM5@inh CYP2D6@inh DRD1 DRD1@inh DRD2 DRD2@act DRD2@inh DRD3 DRD3@inh DRD4 DRD4@inh DRD5 DRD5@inh HRH1 HRH1@inh HTR1A HTR1A@inh HTR1B HTR1B@inh HTR1D HTR1D@inh HTR1E HTR2A HTR2A@inh HTR2B HTR2C HTR2C@inh HTR3A HTR3A@inh HTR5…
-4.92	other	inh		not verified	hematuria			C0018965	PTGS1 PTGS1@inh PTGS2 PTGS2@inh
-4.92	other	act		not verified	hypertrichosis			C0020555	NR3C1 NR3C1@act
-4.88	other	inh	metabolizing	not verified	pelvic pain			C0030794	CYP3A4 CYP3A4@inh CYP3A5@inh CYP3A7 CYP3A7@inh
-4.88	other	inh		not verified	rectal hemorrhage			C0267596	PTGS1 PTGS1@inh PTGS2 PTGS2@inh
-4.87	other	inh		not verified	grand mal			C0014549	ADRA2A ADRA2B ADRA2C DRD2 DRD3 DRD4 DRD5 DRD5@inh HRH1 HTR1A HTR2A HTR2C HTR7
-4.86	other	inh	metabolizing	not verified	rectal hemorrhage			C0267596	CYP2C9 CYP2C9@inh
-4.83	other	inh	metabolizing	not verified	asthenia			C0004093	CYP2B6@inh CYP2C9 CYP2C9@inh CYP2D6 CYP2D6@inh
-4.83	other	inh	metabolizing	not verified	sinusitis			C0037199	CYP2C8 CYP2C9 CYP2C9@inh CYP3A4
-4.74	other	act		not verified	miliaria			C0026113	NR3C1 NR3C1@act
-4.74	mouse	inh act		related phenotype	pallor	ADRA2A ADRA2A@act	hypoglycemia	C0030232	ADRA1A ADRA1A@inh ADRA1B ADRA1B@inh ADRA1D ADRA2A ADRA2A@act ADRA2B ADRA2B@act ADRA2C ADRA2C@act ADRB1 DRD1 DRD2 DRD2@act DRD3@act DRD4 DRD4@act DRD5 DRD5@act HTR1A@inh HTR1D@inh HTR2A HTR2B SLC6A2@inh
-4.74	other	inh		not verified	ischemic colitis			C0162529	ADRB1 ADRB1@inh ADRB2 ADRB2@inh ADRB3
-4.73	other	inh	metabolizing	not verified	flatulence			C0016204	CYP2C9 CYP2C9@inh CYP3A4
-4.73	other	inh		not verified	orgasmic dysfunction			C0029261	ADRA2A CHRM1 CYP2D6 HTR2A HTR2C HTR4 SLC6A2 SLC6A2@inh SLC6A4 SLC6A4@inh
-4.73	other			not verified	dry mouth			C0043352	ADRA2A ADRA2B ADRA2C HTR1B HTR1D
-4.73	other	inh	metabolizing	not verified	photosensitivity reaction			C0162830	CYP1A2 CYP2B6@inh CYP2C9 CYP3A4
-4.72	other	inh		not verified	abnormal dreams			C0234458	CYP2D6 CYP2D6@inh SLC6A2 SLC6A2@inh SLC6A3 SLC6A3@inh SLC6A4 SLC6A4@inh
-4.7	mouse	inh		same phenotype	impaired coordination	SLC6A3		C0520966	CYP2B6 CYP2B6@inh CYP2D6 SLC6A2 SLC6A2@inh SLC6A3 SLC6A4 SLC6A4@inh
-4.69	other	inh act		not verified	breast discharge			C0149741	AR ESR1 ESR1@act ESR1@inh PGR PGR@act
-4.69	other	inh		not verified	malignant syndrome			C0948281	CYP2B6@inh SLC6A2 SLC6A2@inh SLC6A3 SLC6A3@inh SLC6A4@inh
-4.68	other	inh act		not verified	salivation			C0036104	CHRM3 CHRM3@act CHRM3@inh
-4.67	other	inh act		not verified	choreoathetosis			C0085583	ADRA1A ADRA1A@inh ADRA1B ADRA1B@inh ADRA2A ADRA2A@inh ADRA2B ADRA2B@inh ADRA2C ADRA2C@inh CHRM1 CHRM1@inh CHRM2 CHRM2@inh CHRM3 CHRM3@inh CHRM4 CHRM4@inh CHRM5 CHRM5@inh DRD1 DRD1@inh DRD2 DRD2@act DRD2@inh DRD3 DRD3@inh DRD4 DRD4@inh DRD5 DRD5@inh HRH1 HRH1@inh HTR1A HTR1A@inh HTR1B HTR1B@inh HTR1D HTR1D@inh HTR1E HTR2A HTR2A@inh HTR2B HTR2C HTR2C@inh HTR5A HTR6 HTR6@inh HTR7 HTR7@inh PTAFR SLC6…
-4.66	other	inh		false positive	myositis	AGTR1@inh	false positive due to identical warnings on sartan labels	C0027121	AGTR1 AGTR1@inh CYP2C9 SLC15A1 SLC15A1@inh
-4.65	mouse	inh act		same phenotype	myoclonus	DRD1@inh		C0027066	ADRA1A@inh ADRA1B@inh ADRA2A ADRA2A@inh ADRA2B@inh ADRA2C@inh CHRM5@inh CYP2D6@inh DRD1@inh DRD2@act DRD5@inh HTR1A@inh HTR1B@inh HTR1D@inh HTR2A HTR2A@inh HTR2B HTR2C HTR2C@inh HTR3A HTR3A@inh HTR6@inh HTR7 HTR7@inh OPRK1 PTAFR SLC6A4
-4.64	other	act		not verified	shivering			C0036973	OPRD1 OPRD1@act OPRK1 OPRK1@act OPRM1 OPRM1@act
-4.64	other	inh		not verified	jitteriness			C0549209	DRD2 DRD3@inh DRD4 DRD4@inh HTR2C
-4.63	other	act		not verified	euphoria			C0235146	OGFR OPRD1 OPRD1@act OPRK1 OPRK1@act OPRL1 OPRM1 OPRM1@act
-4.63	other	inh	metabolizing	not verified	maculopapular rash			C0423791	CYP2B6 CYP2B6@inh CYP2C9 CYP2C9@inh CYP3A4 CYP3A4@inh
-4.6	other	inh		not verified	bloated feeling			C0857257	CHRM1 CHRM1@inh CHRM2 CHRM2@inh CHRM3 CHRM3@inh CHRM4 CHRM4@inh
-4.59	mouse	inh	metabolizing	not verified	anemia			C0002871	CYP1A2 CYP1B1 CYP3A4 CYP3A4@inh
-4.59	other	inh		not verified	laryngitis			C0023067	SLC6A2 SLC6A2@inh SLC6A3 SLC6A3@inh SLC6A4 SLC6A4@inh
-4.55	other	inh		not verified	heartburn			C0018834	PTGS1 PTGS1@inh PTGS2 PTGS2@inh UGT1A1 UGT2B7
-4.55	other	inh		literature support	hematemesis	PTGS1 PTGS1@inh PTGS2 PTGS2@inh	related to ulcers	C0018926	PTGS1 PTGS1@inh PTGS2 PTGS2@inh UGT2B7
-4.55	other	inh		not verified	orgasmic dysfunction			C0029261	SLC6A3 SLC6A3@inh
-4.54	other	inh		not verified	abnormal renal function			C0151746	CYP2C9 PTGS1 PTGS1@inh PTGS2 PTGS2@inh UGT1A4 UGT2B7
-4.54	other		metabolizing	not verified	porphyria cutanea tarda			C0162566	ABCC8 CYP2C9
-4.53	other	inh		literature support	elevated blood pressure	SLC6A2 SLC6A2@inh	Norepinephrine transporter-deficient mice exhibit elevated blood pressure http://www.ncbi.nlm.nih.gov/pubmed/15337696	C0497247	ADRA2A SLC6A2 SLC6A2@inh SLC6A3 SLC6A3@inh SLC6A4 SLC6A4@inh
-4.53	other	inh		not verified	sexual dysfunction			C0549622	SLC6A2 SLC6A2@inh SLC6A3 SLC6A4 SLC6A4@inh
-4.51	other	inh		anecdotal evidence	pancreatitis	PTGS2@inh	there is a risk for acute pancreatitis patients taking NSAIDs http://www.mdpi.com/1424-8247/3/3/558/	C0030305	CYP2C9 PTGS1 PTGS1@inh PTGS2 PTGS2@inh
-4.49	other	inh act		not verified	fecal impaction			C0015734	ADRA1B@inh ADRA2A@inh ADRA2B@inh ADRA2C@inh CHRM1 CHRM1@inh CHRM2 CHRM2@inh CHRM3 CHRM3@inh CHRM4 CHRM4@inh CHRM5 CHRM5@inh DRD1@inh DRD2@act DRD3@inh DRD4@inh DRD5@inh HTR1A@inh HTR1B@inh HTR1D@inh HTR1E HTR2C@inh HTR3A@inh HTR5A HTR6@inh HTR7@inh KCNH2 PTAFR SLC6A4
-4.49	mouse	act		related phenotype	ventricular tachycardia	HTR1B HTR1B@act	dilated cardiomyopathy	C0042514	HTR1A HTR1A@act HTR1B HTR1B@act HTR1D HTR1D@act HTR1E HTR1F
-4.49	other	inh		not verified	urinary urgency			C0085606	CYP2B6@inh CYP2D6 CYP2D6@inh SLC6A2 SLC6A2@inh SLC6A3 SLC6A3@inh SLC6A4 SLC6A4@inh
-4.48	mouse			unknown	hyperglycemia	PTGS1	cause not known	C0020456	CYP2C9 PTGS1
-4.47	other	act		not verified	blepharospasm			C0005747	ADRA2C ADRA2C@act DRD1 DRD1@act DRD2 DRD2@act DRD3 DRD3@act DRD4 DRD4@act DRD5 DRD5@act HTR1B HTR1B@act HTR1D HTR1D@act HTR2B HTR7
-4.46	other	inh		not verified	jitteriness			C0549209	CYP2D6 CYP2D6@inh SLC6A2 SLC6A2@inh SLC6A3 SLC6A3@inh SLC6A4 SLC6A4@inh
-4.45	other	inh		not verified	angioedema			C0002994	AGTR1@inh CYP2C9 CYP2C9@inh
-4.45	other	inh		related phenotype	constipation	DRD3	abnormal intestinal transit time	C0009806	ADRA1B@inh ADRA2A ADRA2C CHRM3 CYP3A4 DRD1 DRD3 DRD4 DRD5 DRD5@inh HTR1A HTR1B HTR1D HTR1E HTR2A HTR2B HTR2C HTR5A HTR6 HTR7
-4.45	other	inh act		not verified	salivation			C0036104	ADRA1A@inh ADRA1B@inh ADRA2A ADRA2A@inh ADRA2B ADRA2B@inh ADRA2C DRD1 DRD1@inh DRD2 DRD2@act DRD2@inh DRD3 DRD3@inh DRD4 DRD4@inh DRD5 DRD5@inh HTR1A HTR1A@inh HTR1B HTR1B@inh HTR1D HTR1D@inh HTR1E HTR2A HTR2A@inh HTR2B HTR2C HTR2C@inh HTR5A HTR6 HTR6@inh HTR7 PTAFR SLC6A4
-4.45	other	act		not verified	skin atrophy			C0151514	NR3C1 NR3C1@act
-4.42	other	inh		not verified	salivation			C0036104	CHRM2 CHRM2@inh CHRM4 CHRM4@inh
-4.42	other	inh		not verified	sleep apnea			C0037315	HTR2C HTR2C@inh SLC6A4
-4.42	other	inh		not verified	reflexes increased			C0151889	ADRA2A ADRA2B ADRA2C CYP2D6@inh DRD1 DRD1@inh DRD2 DRD2@inh DRD3 DRD3@inh DRD4 DRD4@inh DRD5 DRD5@inh HRH1 HTR1A HTR1A@inh HTR2A HTR2A@inh HTR2C HTR2C@inh HTR7
-4.42	other	inh		not verified	febrile neutropenia			C0746883	DHFRL1 TYMS TYMS@inh
-4.42	other	inh act		not verified	sluggishness			C0920289	ADRA1A ADRA1A@inh ADRA1B ADRA1B@inh ADRA2A ADRA2A@inh ADRA2B ADRA2B@inh ADRA2C CHRM1 CYP2D7P1 DRD1 DRD1@inh DRD2 DRD2@act DRD3 DRD3@inh DRD4 DRD4@inh DRD5 DRD5@inh HRH1 HTR1A@inh HTR1B HTR1D HTR1E HTR2A HTR2B HTR2C HTR2C@inh HTR6 HTR7 HTR7@inh SLC6A4
-4.39	other	inh		not verified	drooling			C0013132	ADRA1A ADRA1A@inh ADRA1B ADRA1B@inh ADRA2A ADRA2C DRD1 DRD1@inh DRD2 DRD2@inh DRD3 DRD3@inh DRD4 DRD4@inh DRD5 DRD5@inh HRH1 HRH3 HTR1A HTR1A@inh HTR1E HTR2A HTR2A@inh HTR2B HTR2C HTR5A HTR6 HTR7
-4.39	mouse	inh		same phenotype	hyperactivity	HTR1A HTR1A@inh		C0424295	ADRA1B@inh ADRA2A ADRA2A@inh HTR1A HTR1A@inh HTR1B HTR1D HTR1D@inh HTR1E HTR1F HTR2A HTR2A@inh HTR2B PTAFR
-4.38	other	inh		not verified	syncope			C0039070	HTR1A HTR1A@inh HTR1B HTR1D HTR1E HTR2B HTR7
-4.38	other	inh		not verified	yawning			C0043387	CYP2B6 CYP2B6@inh CYP2D6 CYP2D6@inh SLC6A2 SLC6A2@inh SLC6A3 SLC6A3@inh SLC6A4 SLC6A4@inh
-4.34	mouse	inh		anecdotal evidence	skin inflammation	PTGS1 PTGS1@inh PTGS2 PTGS2@inh	skin side effects have been described for NSAIDs http://www.dermnetnz.org/reactions/nsaids.html	C0011603	CYP2C9 PTGS1 PTGS1@inh PTGS2 PTGS2@inh
-4.34	other	inh		not verified	fasciculations			C0015644	ACHE ACHE@inh BCHE BCHE@inh
-4.34	other	inh		not verified	hypersomnia			C0917799	HTR1A HTR1A@inh HTR1B HTR1D HTR1D@inh HTR1E HTR1F HTR2B PTAFR TBXA2R
-4.33	other	act		not verified	yawning			C0043387	HTR1A HTR1A@act HTR1B HTR1B@act HTR1D HTR1D@act
-4.32	other	inh		not verified	sudden death			C0011071	ADRA1A ADRA1A@inh ADRA1B@inh ADRA2A ADRA2B ADRA2C DRD1@inh DRD3@inh DRD4 DRD4@inh DRD5 DRD5@inh HRH1 HRH2 HTR1D HTR2A HTR2A@inh HTR2C HTR5A HTR6 HTR7 KCNH2 SLC6A4
-4.32	other	inh		not verified	eructation			C0014724	PTGS1 PTGS1@inh PTGS2 PTGS2@inh
-4.32	other	act		not verified	salivation			C0036104	CHRM1 CHRM1@act
-4.31	other	inh		anecdotal evidence	bruxism	SLC6A4@inh	bruxism has been described as SSRI-induced http://www.ncbi.nlm.nih.gov/pubmed/10665633	C0006325	CHRM1 CYP2B6@inh CYP2D6 CYP2D6@inh HTR2A HTR2C SLC6A2 SLC6A2@inh SLC6A3 SLC6A3@inh SLC6A4 SLC6A4@inh
-4.31	other	inh		anecdotal evidence	hallucinations	SLC6A4 SLC6A4@inh	related to serotonin syndrome http://qjmed.oxfordjournals.org/content/96/9/635.full http://www.ncbi.nlm.nih.gov/pubmed/15784664	C0018524	ADRA2A@inh CHRM4@inh CHRM5 CHRM5@inh CYP2D6 CYP2D6@inh HTR1A HTR1A@inh HTR2A HTR2B HTR2C HTR2C@inh SLC6A2 SLC6A2@inh SLC6A3 SLC6A4 SLC6A4@inh
-4.31	other	inh		not verified	positive pregnancy tests			C0240802	ADRA1A ADRA1A@inh ADRA1B ADRA2A ADRA2B ADRA2C CALM1 CALML3 CALN1 CHRM3 DRD1 DRD1@inh DRD2 DRD2@inh DRD3 DRD3@inh DRD4 DRD4@inh DRD5 DRD5@inh HRH1 HRH2 HTR1A HTR2A HTR2A@inh HTR2C HTR5A HTR6 HTR7
-4.31	other	inh		not verified	cutaneous vasculitis			C0262988	SLC12A3 SLC12A3@inh
-4.3	other	act		not verified	insomnia			C0917801	DRD1 DRD2@act DRD4 DRD5 HTR1B HTR1D HTR2B
-4.29	other	inh	metabolizing	not verified	breast pain			C0024902	CYP2B6 CYP2B6@inh
-4.29	other	inh		not verified	swelling of the face			C0151602	AGTR1 AGTR1@inh SLC15A1 SLC15A1@inh UGT1A4
-4.27	other		metabolizing	not verified	Nervous System Disorders			C0027765	CYP2D6 CYP3A4
-4.27	other	inh		not verified	sinus congestion			C0152029	ADRA1A@inh ADRA1B@inh ADRA2A ADRA2A@inh ADRA2B@inh ADRA2C DRD2 HTR1A HTR1A@inh HTR1D HTR2A HTR2A@inh HTR2B HTR2C HTR2C@inh HTR7 SLC6A4
-4.26	other	act		not verified	drug abuse			C0013146	OPRD1 OPRD1@act OPRK1 OPRK1@act OPRM1 OPRM1@act
-4.26	other	inh		not verified	migraine			C0149931	SLC6A2 SLC6A2@inh SLC6A3 SLC6A3@inh SLC6A4 SLC6A4@inh
-4.25	other	inh		not verified	heart disease			C0018799	CYP2D6 CYP2D6@inh SLC6A2 SLC6A2@inh SLC6A4
-4.25	mouse	inh		anecdotal evidence	increased heart rate	SLC6A4 SLC6A4@inh	related to serotonin syndrome http://qjmed.oxfordjournals.org/content/96/9/635.full http://www.ncbi.nlm.nih.gov/pubmed/15784664	C0039231	SLC6A2 SLC6A3 SLC6A4 SLC6A4@inh
-4.25	other	inh	metabolizing	not verified	myalgia			C0231528	CYP1A2 CYP2C9 CYP2C9@inh
-4.24	other	inh		not verified	sore throat			C0242429	ADRB1 ADRB1@inh ADRB2 ADRB2@inh ADRB3
-4.24	other	inh		not verified	memory loss			C0751295	ADRB1 ADRB1@inh ADRB2 ADRB2@inh ADRB3
-4.23	other			not verified	tongue edema			C0151610	HTR1F
-4.22	other	inh act		not verified	twitching			C0231530	ADRA1A@inh ADRA1B@inh ADRA2A ADRA2A@inh ADRA2B@inh DRD1@inh DRD2@act DRD5@inh HTR1A HTR1A@inh HTR1B HTR1D HTR1D@inh HTR1E HTR2A HTR2A@inh HTR2B HTR2C HTR2C@inh HTR7 PTAFR
-4.2	other	inh	metabolizing	not verified	photosensitivity			C0349506	CYP2C9 CYP2C9@inh
-4.19	mouse	inh		literature support	tremors	HTR2A@inh	annotated from http://www.ncbi.nlm.nih.gov/pubmed/7675955	C0040822	ADRA1A@inh ADRA1B@inh ADRA2A CYP1A2 DRD1 DRD2 DRD2@inh DRD3 DRD3@inh DRD5 DRD5@inh HRH1 HRH1@inh HTR1A HTR1A@inh HTR1B HTR1E HTR2A HTR2A@inh HTR2C HTR2C@inh HTR3A HTR6 HTR7
-4.18	other			not verified	jitteriness			C0549209	CHRM1 HTR2A HTR4 HTR6 HTR7
-4.17	other	inh		literature support	bronchospasm	ADRB1@inh ADRB2@inh	beta (mainly beta2) agonists are used against bronchospams, blockers are known to cause it http://en.wikipedia.org/wiki/Albuterol http://www.ncbi.nlm.nih.gov/pubmed/16787801	C0006266	ADRB1 ADRB1@inh ADRB2@inh ADRB3
-4.17	other	inh		literature support	polydipsia	DRD5@inh	polydipsia is a symptom of the observed phenotype: abnormal adrenal gland physiology	C0085602	ADRA1A ADRA1B ADRA2B ADRA2B@inh ADRA2C DRD1 DRD1@inh DRD2 DRD2@inh DRD3 DRD3@inh DRD4 DRD4@inh DRD5 DRD5@inh HRH1 HRH2 HRH3 HTR1A HTR1B HTR1D HTR1D@inh HTR1E HTR2A HTR2A@inh HTR2C HTR2C@inh HTR3A HTR5A HTR6 HTR7
-4.17	other	inh		not verified	arterial thrombosis			C0151942	ADRB1 ADRB1@inh ADRB2 ADRB2@inh ADRB3
-4.16	mouse	inh		literature support	respiratory distress	ADRB1 ADRB1@inh ADRB2 ADRB2@inh ADRB3	respiratory effects of beta blockers are known http://www.ncbi.nlm.nih.gov/pubmed/17456025	C0476273	ADRB1 ADRB1@inh ADRB2 ADRB2@inh ADRB3
-4.15	other	inh act		not verified	tongue edema			C0151610	DRD1 DRD1@inh DRD2@act DRD3 DRD4 DRD5 DRD5@inh HTR1A HTR1A@inh HTR1B HTR1D HTR1D@inh HTR1E HTR2A HTR2B HTR7 HTR7@inh PTAFR
-4.15	other	inh		not verified	hyperuricemia			C0740394	CA12 CA4 CA9 SLC12A1 SLC12A1@inh
-4.14	other	inh act		not verified	incontinence			C0021167	ADRA1A@inh ADRA1B@inh ADRA2A ADRA2A@inh CYP2D6 CYP2D6@inh DRD2@act DRD3@inh DRD4 DRD4@inh DRD5 DRD5@inh HTR1D HTR2A HTR2B HTR2C HTR2C@inh HTR7 SLC6A4
-4.14	other	inh act	metabolizing	not verified	cramps			C0026821	CYP2C9@act CYP2D6 CYP2D6@inh CYP3A4 CYP3A4@inh CYP3A7
-4.14	other	inh		not verified	syncope			C0039070	ADRA1A@inh ADRA1B@inh CYP2D6 HTR2A HTR2A@inh HTR2C HTR2C@inh SLC6A4
-4.14	other	inh		not verified	changes in ECG			C0855329	ADRA1A@inh ADRA1B@inh ADRA2A@inh ADRA2B@inh DRD1 DRD1@inh DRD2 DRD2@inh DRD3 DRD3@inh DRD4 DRD4@inh DRD5 DRD5@inh HTR1A HTR1A@inh HTR1D@inh HTR1E HTR1F HTR2A HTR2A@inh HTR2B HTR2C HTR2C@inh HTR5A KCNH2 PTAFR TBXA2R
-4.13	other	inh		not verified	dysarthria			C0013362	SLC6A2@inh SLC6A4 SLC6A4@inh
-4.13	other	inh		not verified	blood cholesterol increased			C0595930	ADRA2A CYP2D6@inh DRD1 DRD4 DRD5 HTR1D@inh HTR2A HTR2B HTR2C HTR2C@inh HTR6 HTR7 SLC6A4
-4.13	other	inh		not verified	vaginal hemorrhage			C2979982	CYP2B6 CYP2B6@inh CYP2D6@inh SLC6A3 SLC6A4 SLC6A4@inh
-4.12	other	act		not verified	sleep apnea			C0037315	ADRA2A ADRA2B ADRA2C DRD1 DRD2 DRD2@act DRD3 DRD3@act DRD4 DRD4@act DRD5 DRD5@act HTR1B HTR1D HTR2A HTR2B HTR7
-4.11	other		metabolizing	not verified	abdominal pain			C0000737	CYP2C9 CYP3A4
-4.11	other	act		not verified	appendicitis			C0003615	DRD3@act DRD4@act DRD5@act HTR2A HTR2B HTR2C
-4.11	other	inh act	metabolizing	not verified	epidermal necrolysis			C0151626	CYP2C8 CYP2C8@inh CYP2C9@act CYP2C9@inh
-4.1	mouse	inh		opposite phenotype	alopecia	PTGS1@inh PTGS2@inh	http://www.ncbi.nlm.nih.gov/pubmed/11980643	C0002170	CYP2C9 PTGS1@inh PTGS2 PTGS2@inh
-4.1	mouse	inh		related phenotype	oliguria	PTGS2 PTGS2@inh	kidney failure	C0028961	PTGS1 PTGS1@inh PTGS2 PTGS2@inh UGT1A1
-4.09	other			not verified	gum hyperplasia			C0017566	CACNA1B CACNA1C CACNA1D CACNA1F CACNA1G CACNA1I CACNA1S
-4.09	other	inh		not verified	optic neuritis			C0029134	CYP1A1 CYP1B1 ESR1@inh
-4.09	other	inh		not verified	photosensitivity			C0349506	CHRM5 CYP2D6@inh DRD1 DRD1@inh DRD3@inh DRD4@inh DRD5@inh HRH1 HTR2A HTR2A@inh HTR2B HTR2C HTR2C@inh HTR5A HTR6 HTR7 SLC6A4
-4.09	other	inh	metabolizing	not verified	neuropathy			C0442874	CYP1A2 CYP2C8 CYP2C8@inh CYP2C9 CYP2C9@inh
-4.09	mouse	inh act		same phenotype	impaired coordination	HTR2C HTR2C@inh		C0520966	ADRA1A@inh ADRA2A@inh CHRM5@inh CYP2D6@inh HTR1A HTR1A@act HTR1A@inh HTR1B HTR1D HTR1E HTR2A HTR2A@inh HTR2B HTR2C HTR2C@inh OPRK1
-4.08	other	inh		not verified	dysarthria			C0013362	ADRA1A@inh ADRA1B@inh ADRA2A ADRA2A@inh ADRA2B@inh CHRM5@inh DRD1 DRD1@inh DRD2 DRD3 DRD5 HTR1A@inh HTR1B HTR1B@inh HTR1D@inh HTR1E HTR2A HTR2A@inh HTR2C HTR2C@inh HTR6 HTR6@inh HTR7 PTAFR TBXA2R
-4.08	other	act		not verified	drug withdrawal			C0152128	OPRD1 OPRD1@act OPRK1 OPRK1@act OPRM1 OPRM1@act
-4.07	other	inh act		not verified	leukocytosis			C0023518	DRD4 DRD4@act DRD4@inh
-4.07	mouse	inh		literature support	tremors	SCN5A SCN5A@inh	sodium channel KO mice show tremors	C0040822	CYP2C9 SCN5A SCN5A@inh
-4.07	other	inh		not verified	paranoid reaction			C0151836	CYP2B6@inh CYP2D6 CYP2D6@inh SLC6A3 SLC6A4 SLC6A4@inh
-4.07	other	act		not verified	hypersexuality			C0312420	ADRA2A@act ADRA2B ADRA2C DRD1 DRD1@act DRD2 DRD2@act DRD3 DRD3@act DRD4 DRD4@act DRD5 DRD5@act HTR1A@act HTR1B HTR1B@act HTR1D HTR1D@act HTR2A HTR2A@act HTR2B HTR2B@act HTR2C HTR2C@act
-4.07	other	inh		not verified	epidermal necrosis			C1167709	PTGS1 PTGS1@inh PTGS2 PTGS2@inh
-4.06	other	inh	metabolizing	not verified	diarrhea			C0011991	CYP1A2 CYP2C8 CYP2C8@inh CYP2C9 CYP2D6 CYP2D6@inh
-4.06	other	act		not verified	yawning			C0043387	ADRA2A ADRA2B@act ADRA2C@act HTR2A HTR2B HTR2B@act HTR2C HTR2C@act
-4.06	mouse	inh		same phenotype	decreased heart rate	ADRB1 ADRB1@inh ADRB2		C0428977	ADRB1 ADRB1@inh ADRB2
-4.05	mouse	inh	metabolizing	not verified	alopecia			C0002170	CYP2C9@inh CYP3A4 CYP3A4@inh
-4.04	other	inh	metabolizing	not verified	taste perversion			C0013378	CYP2C9 CYP2C9@inh
-4.04	mouse	inh act	metabolizing	not verified	myopathy			C0026848	CYP2C8 CYP2C9 CYP2C9@act CYP2C9@inh CYP3A4 CYP3A4@act CYP3A4@inh
-4.04	mouse	inh		related phenotype	seizures	HTR2C	tonic seizures	C0036572	DRD2 DRD2@inh DRD3@inh DRD4@inh HTR1A HTR1B HTR1D HTR1E HTR2A HTR2A@inh HTR2C HTR6 HTR7 OPRK1 SLC6A4
-4.04	other	inh	metabolizing	not verified	urinary frequency			C0042023	CYP2B6 CYP2B6@inh CYP2C9 CYP3A4
-4.04	other	inh		not verified	paranoid reaction			C0151836	ADRA1A@inh ADRA2A ADRA2A@inh HTR1A HTR1A@inh HTR2A HTR2A@inh HTR2C HTR2C@inh
-4.03	other	inh		not verified	hyperkalemia			C0020461	AGTR1 AGTR1@inh CYP2C9 SLC15A1@inh
-4.03	other	inh		not verified	prostatitis			C0033581	SLC6A2 SLC6A2@inh SLC6A4 SLC6A4@inh
-4.03	other	inh	metabolizing	not verified	neck rigidity			C0151315	CYP2B6 CYP2C9 CYP2C9@inh CYP3A4 CYP3A4@inh
-4.02	other	inh		not verified	vertigo			C0042571	HTR2A HTR2B HTR2C HTR2C@inh
-4.01	other	inh		not verified	withdrawal syndrome			C0038587	CYP2B6 SLC6A2 SLC6A3 SLC6A4@inh
-4	other		metabolizing	not verified	urinary tract infection			C0042029	CYP2C9 CYP3A4
-3.99	mouse	inh		related phenotype	pallor	CHRM3 HTR2C HTR2C@inh	decreased circulating glucose level	C0030232	CHRM3 HTR2C HTR2C@inh SLC6A4
-3.98	other	inh		literature support	melena	PTGS1 PTGS1@inh PTGS2@inh	related to ulcers	C0025222	CYP2C9 CYP2C9@inh PTGS1 PTGS1@inh PTGS2 PTGS2@inh UGT2B7
-3.97	other	inh		not verified	hypothyroidism			C0020676	CHRM1 CYP2D6@inh SLC6A4 SLC6A4@inh
-3.97	other	inh	metabolizing	not verified	neuralgia			C0027796	CYP2B6@inh CYP2C9 CYP2D6 CYP3A4
-3.96	other	inh act		not verified	fasting			C0015663	ADRA2A ADRA2A@inh CYP3A4 CYP3A4@inh DRD1 DRD2@act DRD3 DRD5 HTR1A@inh HTR2A HTR2B HTR2C HTR2C@inh HTR3A HTR6 HTR7 HTR7@inh PTAFR
-3.94	other	inh		literature support	constipation	SLC6A4@inh	SLC6A4 mutant mice show a mixed phenotype of diarrhea and constipation http://www.ncbi.nlm.nih.gov/pubmed/11487658	C0009806	CYP2D6 SLC6A4 SLC6A4@inh
-3.94	other	act		not verified	discomfort			C0234215	HTR1B HTR1B@act HTR1D HTR1D@act
-3.92	other	inh		not verified	hypothyroidism			C0020676	ADRA2A HTR2A HTR2B HTR2C HTR2C@inh HTR7
-3.92	other	inh		not verified	aches			C0234238	ADRB1 ADRB1@inh ADRB2 ADRB2@inh ADRB3
-3.91	other	inh	metabolizing	not verified	vertigo			C0042571	CYP2C9 CYP2C9@inh
-3.91	other	inh		not verified	decreased appetite			C0232462	SLC6A2 SLC6A2@inh SLC6A3 SLC6A4 SLC6A4@inh
-3.9	other	inh	metabolizing	not verified	dyspepsia			C0013395	CYP2C8 CYP2C9@inh CYP2D6 CYP3A4
-3.9	other	inh	metabolizing	not verified	neuritis			C0027813	CYP1A2 CYP2C9 CYP2C9@inh
-3.9	mouse	inh	metabolizing	not verified	abnormal vision			C0042798	CYP2B6@inh CYP2C9 CYP2C9@inh CYP2D6 CYP2D6@inh CYP3A4 CYP3A4@inh
-3.9	other	inh	metabolizing	not verified	thinking abnormal			C0233632	CYP2B6 CYP2B6@inh
-3.89	other	inh		not verified	dysphagia			C0011168	ADRA2A ADRA2B ADRA2C DRD1 DRD1@inh DRD3 DRD3@inh DRD4 DRD4@inh DRD5 DRD5@inh HTR1A HTR1A@inh HTR1B HTR1D HTR1E HTR2A HTR2B HTR2C HTR2C@inh HTR5A HTR6 HTR6@inh HTR7 PTAFR SLC6A4
-3.89	mouse	inh act		unknown	lethargy	ADRA2A ADRA2B ADRA2C DRD1 DRD1@inh DRD2@act DRD3@inh DRD4 DRD4@inh HTR1A HTR2C SLC6A4	cause not known	C0023380	ADRA2A ADRA2B ADRA2C DRD1 DRD1@inh DRD2@act DRD3@inh DRD4 DRD4@inh HTR1A HTR1B HTR1D HTR1D@inh HTR2A HTR2B HTR2C HTR6 HTR7 SLC6A4
-3.88	other	inh		not verified	flatulence			C0016204	PTGS1 PTGS1@inh PTGS2 PTGS2@inh
-3.88	other	inh		not verified	tics			C0040188	SLC6A2 SLC6A2@inh SLC6A3 SLC6A4
-3.88	other	inh act		not verified	impaction			C0040456	ADRA1B@inh ADRA2A@inh ADRA2B@inh ADRA2C@inh CHRM1 CHRM1@inh CHRM2 CHRM2@inh CHRM3 CHRM3@inh CHRM4 CHRM4@inh CHRM5 CHRM5@inh DRD1@inh DRD2@act DRD3@inh DRD5@inh HTR1A@inh HTR1B@inh HTR1D@inh HTR2C@inh HTR3A HTR3A@inh HTR5A HTR6@inh HTR7@inh PTAFR SLC6A4
-3.87	other	inh	metabolizing	not verified	diplopia			C0012569	CYP2B6 CYP2B6@inh
-3.87	other			related phenotype	dyskinesia	OPRK1	abnormal locomotor behavior	C0013384	OPRK1
-3.87	other	inh		literature support	abnormal ejaculation	SLC6A3 SLC6A3@inh	dopamine transporter is associated with premature ejaculation http://www.ncbi.nlm.nih.gov/pubmed/20141587	C2937350	CYP2B6 CYP2B6@inh SLC6A2 SLC6A2@inh SLC6A3 SLC6A3@inh SLC6A4@inh
-3.86	other	inh	metabolizing	not verified	pharyngitis			C0031350	CYP2C9 CYP2C9@inh CYP3A4
-3.86	other			not verified	twitching			C0231530	HTR1F OPRK1
-3.86	other	inh		not verified	increased appetite			C0232461	SLC6A3 SLC6A3@inh SLC6A4 SLC6A4@inh
-3.86	other	inh	metabolizing	not verified	neuropathy			C0442874	CYP3A4 CYP3A4@inh CYP3A5 CYP3A7
-3.85	other	inh act		not verified	polymyalgia rheumatica			C0032533	CYP2C9@act LDLCQ3 LDLCQ3@inh
-3.85	other	inh		not verified	sudden cardiac death			C0085298	PDE5A PDE5A@inh
-3.85	other	inh act		not verified	chronic active hepatitis			C0520463	CYP2C8@inh CYP2C9@act LDLCQ3 LDLCQ3@inh
-3.84	other	inh act		not verified	diabetic ketoacidosis			C0011880	ADRA1A@inh ADRA1B ADRA1B@inh ADRA2A ADRA2A@inh ADRA2B@inh ADRA2C@inh CHRM5@inh CYP2D7P1 DRD1 DRD1@inh DRD2@act DRD2@inh DRD3 DRD3@inh DRD4 DRD4@inh DRD5 DRD5@inh HRH1@inh HTR1A@inh HTR1B HTR1D HTR1D@inh HTR1E HTR1F HTR2A@inh HTR2B HTR2C@inh HTR5A HTR6 HTR7 HTR7@inh PTAFR SLC6A4 TBXA2R
-3.84	other	inh		not verified	trismus			C0041105	CHRM2 CYP2D6 CYP2D6@inh HTR2A HTR4 SLC6A3 SLC6A4 SLC6A4@inh
-3.84	other	act		not verified	allergic contact dermatitis			C0162820	NR3C1 NR3C1@act
-3.84	other			not verified	photosensitivity			C0349506	HTR1B HTR1D HTR1E HTR1F
-3.83	other	inh act		not verified	blepharospasm			C0005747	ADRA1B ADRA2A ADRA2B ADRA2B@act ADRA2B@inh HTR1A HTR2A HTR2C HTR6
-3.83	other	inh		not verified	grand mal			C0014549	CYP2D6 CYP2D6@inh SLC6A2 SLC6A2@inh SLC6A4 SLC6A4@inh
-3.82	other	inh		not verified	lens			C0023308	CYP2C9 LDLCQ3 LDLCQ3@inh
-3.8	other	act		not verified	anxiety			C0003467	DRD2@act DRD3@act DRD4@act DRD5@act
-3.8	other	inh		not verified	depersonalization			C0011551	ADRA1B@inh ADRA2A@inh CYP2D6 CYP2D6@inh HTR2C@inh
-3.8	other	inh act		not verified	leukocytosis			C0023518	ADRA2A ADRA2A@inh ADRA2B ADRA2B@inh ADRA2C ADRA2C@inh CHRM5@inh DRD1 DRD1@inh DRD2 DRD2@act DRD2@inh HTR1A HTR1A@inh HTR1B HTR1B@inh HTR1D HTR1D@inh HTR1E HTR2A HTR2A@inh HTR2B HTR2C HTR5A HTR6 HTR6@inh HTR7 OPRK1 PTAFR SLC6A4 TBXA2R
-3.8	mouse			related phenotype	increased heart rate	CHRM2 CHRM4	abnormal heart rate	C0039231	CHRM1 CHRM2 CHRM3 CHRM4 CHRM5
-3.8	other	inh		not verified	stupor			C0085628	ADRA2A ADRA2A@inh HTR2A HTR2B HTR2C HTR2C@inh HTR7
-3.8	other	inh		not verified	creatine phosphokinase increased			C0151576	CYP2C8@inh CYP2C9 CYP2C9@inh PPARA
-3.79	other	act		not verified	leukorrhea			C0023533	CYP1B1 ESR1 ESR1@act ESR2
-3.78	other	act		not verified	anxiety			C0003467	HTR1B HTR1B@act HTR1D HTR1D@act
-3.78	other	inh	metabolizing	not verified	hepatitis			C0019158	CYP1A2 CYP1A2@inh
-3.77	other	inh		not verified	obstruction			C0028778	HTR1B HTR1D HTR1E HTR1F HTR2B HTR2C@inh HTR5A HTR7
-3.77	other	inh		not verified	tongue edema			C0151610	ADRA2A@inh ADRA2B@inh ADRA2C@inh HTR2C HTR2C@inh OPRK1
-3.77	other			not verified	lupus			C0409974	CYP2E1 MPO
-3.77	other	inh		not verified	sexual dysfunction			C0549622	ADRA2A CHRM1 CYP2D6 CYP2D6@inh HTR2A HTR2C HTR4 OPRK1
-3.77	other	inh	metabolizing	not verified	parosmia			C1510410	CYP2B6 CYP2B6@inh CYP2D6
-3.76	other	inh act		literature support	increased salivation	CHRM3	Whitebread et al.	C0037036	CHRM1 CHRM2 CHRM3 CHRM3@act CHRM4 CHRM5 HTR1B@inh
-3.76	other	inh act		not verified	vaginal bleeding			C0151706	ESR1 ESR1@act ESR1@inh ESR2
-3.75	mouse	inh		related phenotype	colitis	PTGS2 PTGS2@inh	colon polyps	C0009319	CYP2C9 PTGS2 PTGS2@inh
-3.75	other	inh		not verified	nystagmus			C0028738	SCN5A SCN5A@inh
-3.74	other	inh		not verified	drowsiness			C0013144	HRH1 HRH1@inh
-3.74	mouse	inh		literature support	weight loss	HTR2C HTR2C@inh	decreased body weight is a phenotype of HTR2C mutant mice	C0043096	ADRA2A@inh CYP3A4 CYP3A4@inh HTR2A HTR2B HTR2C HTR2C@inh HTR7 HTR7@inh SLC6A4 SLC6A4@inh
-3.73	other	inh	metabolizing	not verified	asthma			C0004096	CYP2B6@inh CYP2C9 CYP2C9@inh
-3.73	other	inh	metabolizing	not verified	gastroenteritis			C0017160	CYP2B6@inh CYP2C9
-3.73	other	inh		not verified	hyponatremia			C0020625	ADRA2A@inh HTR1A@inh HTR1D@inh HTR2A HTR2C HTR2C@inh HTR6@inh HTR7 OPRK1 PTAFR SLC6A4 TBXA2R
-3.73	other	act		not verified	metrorrhagia			C0025874	ESR1 PGR PGR@act
-3.73	mouse	inh		not verified	myopathy			C0026848	CYP2D6 CYP2D6@inh CYP3A5 CYP3A7 LDLCQ3 LDLCQ3@inh
-3.73	other	inh	metabolizing	not verified	SGPT increased			C0151905	CYP2C9 CYP2C9@inh CYP3A4
-3.73	other	inh		not verified	increased appetite			C0232461	ADRA2A@inh HRH1@inh HTR1A HTR1D HTR1F HTR2A HTR2B HTR2C HTR2C@inh HTR7
-3.73	other	inh		not verified	ejaculation failure			C0278106	HTR2C SLC6A2 SLC6A2@inh SLC6A3 SLC6A4 SLC6A4@inh
-3.72	other	inh		unknown	bundle branch block	CHRM1 DRD1 DRD5 HTR2C SLC6A4	cause not known	C0006384	CHRM1 CYP2D6 CYP2D6@inh DRD1 DRD5 HTR1D HTR2A HTR2B HTR2C HTR7 PTAFR SLC6A4
-3.71	other		metabolizing	not verified	bronchitis			C0006277	CYP2C8 CYP2C9
-3.71	other	inh		not verified	suicide			C0038661	ADRA2A ADRA2A@inh ADRA2B ADRA2B@inh HTR2C HTR2C@inh SLC6A4
-3.71	other	inh		not verified	manic reaction			C0151772	CYP2B6@inh SLC6A3 SLC6A4 SLC6A4@inh
-3.7	other	inh		not verified	lactation			C0006147	CHRM1@inh CHRM2@inh CHRM3@inh CHRM4@inh
-3.7	other			not verified	constipation			C0009806	CHRM5
-3.7	other		metabolizing	not verified	syncope			C0039070	CYP2C9
-3.7	other	inh		not verified	disorientation			C0233407	CYP2D6 CYP2D6@inh SLC6A2 SLC6A2@inh SLC6A4 SLC6A4@inh
-3.68	other	inh		not verified	myocardial infarction			C0027051	CYP2C9 PTGS1 PTGS2@inh
-3.68	other	inh		not verified	sleep disorder			C0851578	CYP2D6 CYP2D6@inh HTR2C OPRK1 SLC6A4
-3.67	other		metabolizing	not verified	anorexia			C0003123	CYP2C9 CYP3A5 CYP3A7
-3.67	other	inh	metabolizing	not verified	arthralgia			C0003862	CYP1A2 CYP2B6@inh CYP2C9 CYP2C9@inh CYP2D6
-3.67	other	inh		not verified	ecchymosis			C0013491	CYP2C9 CYP2C9@inh UGT1A4 UGT2B7
-3.67	other	inh	metabolizing	not verified	paresthesia			C0030554	CYP2C9 CYP2C9@inh
-3.67	mouse	inh		literature support	polyuria	HTR2C@inh	polyphagia is a phenotype of HTR2C mice, depletion of serotonin can lead to polydipsia http://books.google.com/books?hl=en&lr=&id=eUfVba3cjI4C&oi=fnd&pg=PA253&dq=polyuria+OR+polydipsia+serotonin+receptor&ots=lJzRMhcPN0&sig=zEs3f4astA_nooJHTDHQxnKYPNE#v=snippet&q=polydipsia&f=false	C0032617	ADRA1B@inh HTR1B HTR1D HTR1E HTR1F HTR2C HTR2C@inh SLC6A4
-3.67	mouse	inh act		same phenotype	hypoactivity	DRD1 DRD1@inh DRD2@act HTR2C HTR2C@inh SLC6A4		C0086439	ADRA1A@inh ADRA1B@inh ADRA2A ADRA2A@inh ADRA2B@inh ADRA2C ADRA2C@inh CYP2B6@inh CYP2D6 CYP2D6@inh CYP3A4 DRD1 DRD1@inh DRD2@act DRD5 DRD5@inh HTR1A@inh HTR1B HTR1B@inh HTR1D HTR1D@inh HTR1E HTR1F HTR2A HTR2B HTR2C HTR2C@inh HTR3A@inh HTR6@inh HTR7 HTR7@inh OPRK1 PTAFR SLC6A4
-3.66	other	inh		not verified	creatine phosphokinase increased			C0151576	CYP3A4 CYP3A4@inh HTR1D@inh
-3.65	other	inh		not verified	cholestasis			C0008370	CYP1A1 CYP1A2 CYP2C9 CYP2C9@inh FMO3
-3.65	mouse	inh		related phenotype	akinesia	SLC6A3	abnormal locomotor activation	C0085623	CYP2D6 CYP2D6@inh SLC6A3
-3.65	other	act		literature support	myocardial ischemia	HTR1B HTR1B@act	serotonin 1B rec. cause hypercontraction of coronary arteries http://www.ncbi.nlm.nih.gov/pubmed/11238275	C0151744	CYP3A4 HTR1B HTR1B@act HTR1D@act
-3.65	other	inh act		not verified	hypersomnia			C0917799	ADRA1B ADRA1B@inh ADRA2A ADRA2A@inh ADRA2B ADRA2B@inh ADRA2C ADRA2C@inh DRD1 DRD1@inh DRD2 DRD2@act DRD3 DRD3@inh DRD4 DRD4@inh DRD5 DRD5@inh HTR2A HTR2C HTR2C@inh HTR3A HTR6 HTR7 HTR7@inh SLC6A4
-3.64	other	inh		not verified	twitching			C0231530	SLC6A3@inh SLC6A4 SLC6A4@inh
-3.64	other	act		not verified	visual disturbances			C0547030	OGFR OPRD1@act OPRK1@act OPRL1 OPRM1 SIGMAR1
-3.64	other	inh	metabolizing	not verified	Interactions			C0687133	CYP3A4 CYP3A4@inh CYP3A7
-3.63	other	inh		not verified	eczema			C0013595	SLC6A2 SLC6A3@inh SLC6A4 SLC6A4@inh
-3.63	other	inh act	metabolizing	not verified	toxic epidermal necrolysis			C0014518	CYP2C8 CYP2C8@inh CYP2C9@act CYP2C9@inh
-3.62	other	inh		not verified	glycosuria			C0017979	ADRA2A DRD1 DRD1@inh DRD2@inh DRD3 DRD3@inh DRD4 DRD4@inh DRD5 DRD5@inh HTR1B HTR1D HTR1E HTR2A HTR2B HTR2C HTR5A HTR6 HTR7
-3.62	other	inh	metabolizing	not verified	heart disease			C0018799	CYP3A4 CYP3A4@inh
-3.62	other	inh		literature support	pancytopenia	PTGS1 PTGS1@inh PTGS2 PTGS2@inh	PTGS knockout mice have abnormal platelet and blood phenotypes	C0030312	CYP2C8 CYP2C9 PTGS1 PTGS1@inh PTGS2 PTGS2@inh
-3.62	other	inh		not verified	tongue edema			C0151610	CYP2B6@inh CYP2D6 CYP2D6@inh SLC6A4 SLC6A4@inh
-3.62	other	inh		not verified	thinking abnormal			C0233632	SLC6A2 SLC6A2@inh SLC6A3 SLC6A3@inh SLC6A4 SLC6A4@inh
-3.62	other	inh act		not verified	polymyalgia			C0521516	CYP2C9@act LDLCQ3 LDLCQ3@inh
-3.62	other	inh act		not verified	hypersensitivity syndrome			C0543698	CYP2B6@act CYP2C9@act LDLCQ3 LDLCQ3@inh
-3.62	other	inh		not verified	pharyngolaryngeal pain			C0858635	ADRA2B@inh CYP2D6@inh HTR1A@inh HTR1D HTR2A HTR2B HTR2C HTR2C@inh HTR7 OPRK1 SLC6A4
-3.61	other	act		not verified	prostatitis			C0033581	ADRA2A DRD2@act DRD3@act DRD4@act DRD5@act HTR1B HTR1D HTR2A HTR2C HTR7
-3.61	other		metabolizing	not verified	dry mouth			C0043352	CYP2C9
-3.61	other	inh		not verified	apathy			C0085632	CYP2D6 CYP2D6@inh SLC6A2 SLC6A3 SLC6A3@inh SLC6A4 SLC6A4@inh
-3.61	other			not verified	vivid dreams			C0344320	CYP2D6 HTR1A HTR1D HTR2A HTR2B HTR2C
-3.6	other	inh		not verified	euphoria			C0235146	HTR1A HTR1B HTR1D HTR1E HTR1F HTR2A HTR2B HTR2C HTR2C@inh
-3.59	other	inh		not verified	postural hypotension			C0020651	ACE ACE@inh
-3.59	other	inh		not verified	QT prolonged			C0151878	CYP2D6 CYP2D6@inh KCNH2
-3.59	other	inh		not verified	memory loss			C0751295	LDLCQ3 LDLCQ3@inh
-3.58	other		metabolizing	not verified	arthrosis			C0022408	CYP3A4 CYP3A5
-3.58	other	inh		not verified	laryngeal edema			C0023052	ACE ACE@inh
-3.58	other	inh	metabolizing	not verified	vasodilation			C0042401	CYP2B6 CYP2B6@inh CYP2C9 CYP3A4@inh
-3.58	other	inh		not verified	abdominal discomfort			C0232487	HTR1B HTR1D HTR1D@inh HTR2B HTR2C HTR7
-3.58	other	inh		not verified	abnormal dreams			C0234458	ADRA2A ADRA2A@inh HTR2A HTR2B HTR2C HTR2C@inh
-3.57	other	inh		not verified	sudden death			C0011071	CALM1 DRD2 DRD2@inh
-3.57	other	inh		not verified	cerebrovascular accident			C0038454	ACE ACE@inh
-3.57	other	inh		unknown	dry eyes	SLC6A4 SLC6A4@inh	cause not known	C0314719	ADRA1A@inh ADRA2A CHRM1 CYP2D6 CYP2D6@inh HTR2B HTR2C HTR2C@inh SLC6A4 SLC6A4@inh
-3.56	other	inh		not verified	dysuria			C0013428	CYP2C9 PTGS1 PTGS1@inh PTGS2 PTGS2@inh
-3.55	other	inh		not verified	myocarditis			C0027059	ADRA1B@inh ADRA2A@inh ADRA2B@inh ADRA2C@inh DRD1@inh DRD3@inh DRD4@inh DRD5@inh HTR1A@inh HTR1D@inh HTR1E HTR2C@inh HTR7@inh PTAFR TBXA2R
-3.55	other	inh act		not verified	ovarian cyst			C0029927	CYP2C9 ESR1 ESR1@act ESR1@inh
-3.55	other	inh		not verified	emotional lability			C0085633	CYP2D6 CYP2D6@inh SLC6A3 SLC6A4 SLC6A4@inh
-3.55	other	inh	metabolizing	not verified	biliary pain			C0151824	CYP2C19 CYP2C19@inh
-3.55	other	inh		not verified	chest tightness			C0232292	HRH1 HRH1@inh
-3.55	other	inh		not verified	gastric irritation			C0392176	CA1 CA12 CA14 CA2 CA4 CA5B CA6 CA7 CA9 SLC12A1 SLC12A1@inh
-3.54	other	inh		anecdotal evidence	rheumatoid arthritis	SLC6A4@inh	treatment with SSRI has been shown to speed up arthritic inflammation http://www.ncbi.nlm.nih.gov/pubmed/9825746	C0003873	CYP2B6@inh CYP2D6 CYP2D6@inh HTR2C SLC6A4 SLC6A4@inh
-3.54	other			not verified	dysarthria			C0013362	HTR1F OPRK1
-3.54	other		metabolizing	unknown	porphyria	ABCC8	cause not known	C0032708	ABCC8 CYP2C9
-3.54	other	act		not verified	respiratory arrest			C0162297	OPRD1 OPRD1@act OPRK1 OPRK1@act OPRL1 OPRM1 OPRM1@act
-3.53	other	inh		not verified	heart failure			C0018801	CYP2C9 PTGS1 PTGS1@inh PTGS2 PTGS2@inh
-3.53	other			not verified	hyperplasia			C0020507	CACNA1B CACNA1C CACNA1D CACNA1F CACNA1I CACNA1S CYP3A4 CYP3A5
-3.53	mouse	inh		opposite phenotype	hypertonia	HTR2C@inh	HTR2C KO mice show hypotonia	C0026826	CYP2D6 CYP3A4 CYP3A4@inh CYP3A5 HTR2C@inh
-3.53	mouse			unknown	muscle spasm	SIGMAR1	cause not known	C0037763	OPRK1 SIGMAR1
-3.53	other	inh	metabolizing	not verified	manic			C0338831	CYP1A2 CYP1A2@inh
-3.53	mouse	inh		same phenotype	decreased heart rate	SCN5A SCN5A@inh		C0428977	SCN5A SCN5A@inh
-3.52	mouse	inh		literature support	atrioventricular block	KCNH2 KCNH2@inh	related to long QT syndrome, a known SE for hERG http://www.ncbi.nlm.nih.gov/pubmed/20975234	C0004245	CYP3A4 KCNH2 KCNH2@inh
-3.52	other			not verified	dry eyes			C0314719	HTR1B HTR1D HTR1E HTR1F
-3.51	other	inh act		not verified	suicide			C0038661	ADRA2C CYP2D6 CYP2D6@inh DRD1 DRD2@act DRD4 DRD5 HTR1A HTR1B HTR1D HTR2A HTR2B HTR7
-3.51	other	inh		not verified	respiratory depression			C0235063	PTGS1 PTGS1@inh PTGS2 PTGS2@inh UGT2B7
-3.5	other	inh		not verified	diplopia			C0012569	SCN5A SCN5A@inh
-3.5	other	inh		not verified	glycosuria			C0017979	CA2 CA2@inh SLC12A3 SLC12A3@inh
-3.5	other			not verified	hallucinations			C0018524	HTR1B HTR1D HTR1F
-3.5	other	inh act		not verified	leukocytosis			C0023518	DRD5 DRD5@act DRD5@inh
-3.5	other	inh	metabolizing	not verified	pancreatitis			C0030305	CYP3A4@inh CYP3A7
-3.49	other	inh		literature support	jaundice	DRD3@inh	dopamine has been shown to increase liver blood flow, thus increasing liver function http://ats.ctsnetjournals.org/cgi/content/full/60/6/1741 http://www.ncbi.nlm.nih.gov/pubmed/20137821	C0022346	ADRA1A@inh CYP1A2 CYP2D6@inh DRD1@inh DRD3@inh DRD5@inh HTR5A HTR6 SLC6A4
-3.49	other	inh		not verified	rectal hemorrhage			C0267596	ADRA1B@inh ADRA2B@inh CYP2D6 HTR1A@inh HTR1D@inh HTR2B HTR2C HTR2C@inh PTAFR SLC6A4
-3.48	other	inh	metabolizing	not verified	Gastrointestinal Disorders			C0017178	CYP2D6 CYP2D6@inh CYP3A4 CYP3A4@inh
-3.48	other	inh	metabolizing	not verified	psychosis			C0033975	CYP1A2 CYP1A2@inh CYP2E1
-3.48	other			not verified	vertigo			C0042571	HTR1B HTR1D HTR1F
-3.48	other	act		not verified	periorbital edema			C0151205	DRD1 DRD2@act DRD3@act DRD4@act DRD5@act HTR2A HTR2A@act
-3.48	other	inh		not verified	ejaculation disorder			C0235969	HTR2C SLC6A2 SLC6A2@inh SLC6A3 SLC6A4 SLC6A4@inh
-3.48	other	inh		not verified	visual disturbances			C0547030	CYP2D6 CYP2D6@inh HTR2C
-3.47	other			not verified	irritable bowel			C0022104	ADRA2A CYP2D6 DRD3 DRD4 DRD5 HTR2A HTR2B HTR2C HTR7
-3.47	mouse	inh		same phenotype	hyperactivity	CHRM1 DRD1@inh HTR2C HTR2C@inh SLC6A4		C0424295	ADRA1A@inh CHRM1 CYP2D6 CYP2D6@inh DRD1@inh DRD4 DRD5 HTR2C HTR2C@inh HTR6 HTR7 SLC6A4
-3.47	other	inh		not verified	parotid swelling			C0424823	ADRA1A@inh ADRA1D CALML3 CALN1 CHRM5 HTR2A@inh SLC6A3
-3.46	other	inh		not verified	taste perversion			C0013378	CYP2D6 CYP3A4 SLC6A4@inh
-3.46	other	inh		not verified	laryngospasm			C0023066	ADRB1 ADRB1@inh ADRB2 ADRB2@inh ADRB3
-3.46	other	inh	metabolizing	not verified	migraine			C0149931	CYP2B6@inh CYP2C9 CYP3A4
-3.46	other	inh		not verified	excitement			C0233571	SCN10A SCN10A@inh
-3.45	other	inh	metabolizing	not verified	hepatic failure			C0085605	CYP2C9@inh
-3.45	other	inh		not verified	postural dizziness			C0234987	ADRA1A@inh ADRA1B@inh ADRA1D@inh ADRA2A ADRA2C
-3.44	other	inh	metabolizing	not verified	jaundice			C0022346	CYP3A4@inh CYP3A7
-3.44	other	inh	metabolizing	not verified	vomiting			C0042963	CYP2C8 CYP2C9 CYP2C9@inh CYP3A4 CYP3A4@inh
-3.44	other	inh		not verified	urinary retention			C0080274	ADRA2C CYP1A2 HTR3A@inh
-3.44	other	inh	metabolizing	not verified	acute liver failure			C0162557	CYP3A5@inh CYP3A7@inh CYP51A1 CYP51A1@inh
-3.44	other	act		unknown	hypopigmentation	NR3C1 NR3C1@act	cause not known	C0162835	NR3C1 NR3C1@act
-3.44	other	inh		not verified	manic			C0338831	CYP2B6@inh SLC6A2 SLC6A3 SLC6A3@inh
-3.44	other	inh		not verified	left ventricular ejection fraction			C0428772	CYP1B1 CYP1B1@inh TOP2B TOP2B@inh
-3.44	other	inh act		not verified	ovarian cancer			C1140680	AR@inh CYP1B1 ESR1 ESR1@act ESR1@inh
-3.44	other	inh		not verified	hepatoma			C2239176	CYP2C8@inh LDLCQ3 LDLCQ3@inh
-3.42	other	inh		not verified	rhabdomyolysis			C0035410	LDLCQ3 LDLCQ3@inh
-3.41	other	inh		not verified	delirium			C0011206	SLC6A4 SLC6A4@inh
-3.41	other	inh		not verified	gynecomastia			C0018418	ABCB1 ABCB1@inh ABCB5 TBC1D9
-3.41	other	inh		literature support	mitral insufficiency	HTR2B	HTR2B knockout mice have a variety of cardiac defects	C0026266	ADRA1A@inh ADRA2A ADRA2B ADRA2C DRD1 DRD2 DRD2@inh DRD3 DRD3@inh DRD4 DRD4@inh DRD5 DRD5@inh HTR1A HTR2A HTR2B HTR2C HTR6 HTR7
-3.41	other	inh		not verified	ventricular arrhythmia			C0085612	PDE5A PDE5A@inh
-3.41	other	inh	metabolizing	not verified	abnormal liver function			C0086565	CYP2B6@inh CYP2C9 CYP2C9@inh CYP3A4@inh
-3.41	other			not verified	suicidal ideation			C0424000	DRD2 DRD3 DRD4 DRD5 HTR1B HTR1D HTR2A HTR2C HTR3A HTR6 HTR7
-3.4	other	inh		not verified	amenorrhea			C0002453	CYP2B6@inh SLC6A3
-3.4	other	inh		not verified	liver fatty			C0015695	CYP2C9 CYP2D6@inh CYP3A4@inh LDLCQ3 LDLCQ3@inh
-3.4	other	inh		not verified	hysteria			C0020701	CHRM1 CYP2B6 CYP2B6@inh CYP2D6 CYP2D6@inh SLC6A2 SLC6A3 SLC6A3@inh SLC6A4 SLC6A4@inh
-3.4	other	inh		not verified	disorientation			C0233407	ADRB1@inh ADRB2@inh
-3.39	other	inh		not verified	halitosis			C0018520	CYP2B6@inh CYP2D6@inh CYP3A4 SLC6A2 SLC6A2@inh SLC6A3 SLC6A3@inh SLC6A4@inh
-3.38	other	act		not verified	rhinorrhea			C1260880	ADRA2A ADRA2B@act ADRA2C ADRA2C@act DRD1 DRD1@act DRD2 DRD2@act DRD3@act DRD4@act DRD5 DRD5@act HTR1A HTR1B HTR1D HTR2B HTR2C HTR7
-3.37	other	inh		not verified	hostility			C0020039	ADRA2A ADRA2A@inh HTR1A HTR1A@inh HTR2A HTR2A@inh HTR2C HTR2C@inh OPRK1 SLC6A4
-3.37	other			not verified	nasal congestion			C0027424	ADRB1 ADRB2
-3.37	other			not verified	speech disorder			C0037822	HTR1B HTR1D HTR1E HTR1F HTR2B
-3.37	other	inh		not verified	renal impairment			C0341697	AGTR1@inh SLC15A1 SLC15A1@inh
-3.36	mouse	inh		literature support	heart block	ADRB1 ADRB1@inh ADRB2 ADRB2@inh	adrenergic receptors are known to influence AV nodal function http://www.ncbi.nlm.nih.gov/pubmed/1348976	C0018794	ADRB1 ADRB1@inh ADRB2 ADRB2@inh ADRB3 CYP2D6
-3.36	other	inh	metabolizing	not verified	pancreatitis			C0030305	CYP2C8 CYP2C9@inh
-3.36	other	inh		not verified	vivid dreams			C0344320	ADRB1 ADRB1@inh ADRB2 ADRB2@inh
-3.35	other			literature support	hallucinations	GABRB1 GABRG2	changes in GABA activity are known to lead to hallucinations http://www.ncbi.nlm.nih.gov/pubmed/19667317	C0018524	GABRA1 GABRA2 GABRA3 GABRA4 GABRA5 GABRA6 GABRB1 GABRB2 GABRB3 GABRD GABRE GABRG1 GABRG2 GABRG3 GABRP
-3.35	other	inh		literature support	ulcer	PTGS1 PTGS1@inh	Inhibition of COX-1 has been linked to GI adverse effects http://www.ncbi.nlm.nih.gov/pubmed/19680014	C0041582	CYP2C9 PTGS1 PTGS1@inh PTGS2 PTGS2@inh
-3.35	other	inh		not verified	positive ANA			C0151480	ACE ACE@inh
-3.34	other			not verified	dyspnea			C0013404	ADRA2B ADRA2C HTR1A HTR1B HTR1D HTR1E HTR1F HTR2B
-3.34	other	inh		not verified	Endocrine Disorders			C0014130	CYP2D6@inh DRD5 DRD5@inh HTR2B HTR2C HTR7 SLC6A4
-3.34	other	inh		not verified	sinus arrest			C0178428	SCN5A SCN5A@inh
-3.33	mouse	inh		same phenotype	decreased body temperature	DRD2@inh HTR1A@inh		C0020672	ADRA1B@inh ADRA2A@inh ADRA2B@inh ADRA2C@inh CHRM5@inh CYP2D7P1 DRD1@inh DRD2@inh DRD3@inh DRD4@inh DRD5 DRD5@inh HTR1A@inh HTR1B@inh HTR1D@inh HTR1E HTR2B HTR2C@inh HTR6 HTR6@inh HTR7 HTR7@inh OPRK1 PTAFR
-3.33	other	act		not verified	immunosuppression			C0021080	NR3C1 NR3C1@act
-3.33	other	inh		not verified	cerebrovascular accident			C0038454	CHRM5@inh SLC6A4 SLC6A4@inh
-3.33	other	act		unknown	vasovagal reaction	DRD2@act	cause not known	C0042420	ADRA2A ADRA2A@act ADRA2B ADRA2C DRD1 DRD1@act DRD2 DRD2@act DRD3@act DRD4@act DRD5 DRD5@act HTR1A HTR1A@act HTR2A HTR2B HTR2C
-3.33	other	inh	metabolizing	not verified	peripheral edema			C0085649	CYP2B6@inh CYP2C9 CYP3A4
-3.33	other	inh		not verified	breast engorgement			C0085688	ABCB1 ABCB1@inh CALM1 CHRM1 CHRM2 HTR2A
-3.33	other	inh		not verified	manic reaction			C0151772	ADRA2A@inh CYP2D6 CYP2D6@inh CYP3A4 HTR1A@inh HTR1B HTR1D HTR1E HTR1F HTR2B HTR2C HTR2C@inh HTR7
-3.33	other	act		not verified	cold sweat			C0232431	ADRA2A DRD3@act DRD4@act DRD5@act HTR2A HTR2B HTR2C
-3.33	other	inh		not verified	lupus			C0409974	SCN5A SCN5A@inh
-3.31	other	inh		not verified	CNS depression			C0151559	SCN5A SCN5A@inh
-3.31	other	inh		not verified	disturbance in attention			C0233414	ADRA2B@inh CYP2D7P1 HTR2A HTR2B HTR2C HTR2C@inh SLC6A4
-3.3	other	inh	metabolizing	not verified	Mediastinal Disorders			C0025061	CYP2D6 CYP2D6@inh CYP3A4
-3.3	other	inh		not verified	apathy			C0085632	ADRA2A HTR1A@inh HTR1F HTR2B HTR2C HTR2C@inh HTR7
-3.3	other	inh	metabolizing	not verified	malaise			C0231218	CYP2C9 CYP2C9@inh
-3.3	other	inh	metabolizing	not verified	thromboembolic events			C0857496	CYP19A1 CYP19A1@inh
-3.29	other	inh		not verified	arthritis			C0003864	CYP2C9 CYP2C9@inh CYP2D6 CYP3A4 LDLCQ3 LDLCQ3@inh
-3.29	other			not verified	emotional lability			C0085633	HTR2A HTR2C
-3.29	other	inh		not verified	mucositis			C0333355	TOP2A TOP2A@inh TOP2B TOP2B@inh
-3.28	mouse	inh		not verified	impaired hearing			C0018772	PDE5A PDE5A@inh
-3.28	other	act		literature support	cardiac valvular disease	HTR2B@act	annotated from http://www.ncbi.nlm.nih.gov/pubmed/12761331	C0018824	DRD1@act DRD2@act DRD3@act DRD4@act DRD5@act HTR1A@act HTR1B@act HTR1D@act HTR2A@act HTR2B HTR2B@act HTR2C@act
-3.28	other	inh		not verified	drug dependence			C1510472	SLC6A2 SLC6A2@inh SLC6A3 SLC6A4 SLC6A4@inh
-3.27	other	inh		not verified	leukopenia			C0023530	DRD1@inh DRD2@inh DRD3@inh DRD5@inh HTR6
-3.27	other	inh		not verified	stupor			C0085628	CYP2B6@inh SLC6A4 SLC6A4@inh
-3.27	other			not verified	swollen tongue			C0236068	HTR1B HTR1D HTR1E
-3.27	other	act		not verified	atrophy			C0333641	NR3C1 NR3C1@act
-3.26	other	inh		not verified	angina			C0002962	ACE ACE@inh
-3.26	other	inh		not verified	enuresis			C0014394	ADRA1B@inh ADRA2A ADRA2A@inh ADRA2B@inh ADRA2C@inh DRD2 DRD2@inh HTR1A HTR1A@inh HTR1D@inh HTR2A HTR2B HTR2C HTR2C@inh HTR6 SLC6A4
-3.26	other	inh		not verified	glossitis			C0017675	PTGS1 PTGS1@inh PTGS2 PTGS2@inh
-3.26	other	act		not verified	redness			C0332575	CYP3A7 ESR1@act
-3.26	other		metabolizing	not verified	visual disturbances			C0547030	CYP3A5 CYP3A7
-3.26	other			not verified	completed suicide			C0852733	HTR2C HTR6 SLC6A4
-3.26	other	inh act		not verified	vaginal hemorrhage			C2979982	ADRA1B@inh ADRA2A@inh ADRA2B@inh DRD2@act HTR1A@inh HTR1D@inh HTR2B HTR2C HTR2C@inh
-3.25	other	inh		not verified	depersonalization			C0011551	HTR1A HTR1A@inh HTR1B HTR1D HTR1E HTR1F
-3.25	other	inh act		not verified	ecchymosis			C0013491	PTGS1 PTGS1@inh PTGS2 PTGS2@act PTGS2@inh
-3.25	other	inh	metabolizing	not verified	hematuria			C0018965	CYP2C19@inh CYP2C9 CYP2C9@inh
-3.25	mouse	inh act		same phenotype	hypoglycemia	ADRA2A		C0020615	ADRA2A CYP2D6@inh CYP3A4 DRD1 DRD1@inh DRD2@act DRD3@inh DRD4 DRD4@inh DRD5 DRD5@inh HTR1B HTR1D HTR2A HTR2B HTR2C HTR5A HTR6 HTR7 SLC6A4
-3.25	other	inh	metabolizing	not verified	cataract specified			C0151547	CYP2C9 CYP2C9@inh
-3.24	other	inh		not verified	hemolytic anemia			C0002878	ACE ACE@inh
-3.24	other	inh		not verified	asphyxia			C0004044	ADRA2A ADRA2B ADRA2C CHRM3 DRD1@inh DRD2 DRD2@inh DRD3 DRD3@inh DRD4 DRD4@inh DRD5 DRD5@inh HRH1 HRH3 HTR1A HTR1A@inh HTR2A HTR2A@inh HTR2C HTR3A HTR5A HTR6 HTR7
-3.24	other			not verified	fecal impaction			C0015734	OPRK1
-3.24	other	inh	metabolizing	not verified	vaginitis			C0042267	CYP2B6@inh CYP3A4
-3.24	other	inh		not verified	vascular disease			C0042373	CYP2D6 CYP2D6@inh SLC6A4 SLC6A4@inh
-3.24	other	inh		not verified	tardive dyskinesia			C0686347	SLC6A3 SLC6A4@inh
-3.24	other	inh		not verified	aspiration			C0700198	ADRA2B@inh DRD1 DRD1@inh DRD5@inh HTR1A@inh HTR1B@inh HTR1D@inh HTR2C@inh HTR3A@inh HTR5A HTR6@inh
-3.23	other			not verified	diverticulitis			C0012813	CYP2D6 HTR2C
-3.23	other	inh	metabolizing	not verified	epistaxis			C0014591	CYP2B6@inh CYP2C9 CYP2C9@inh
-3.23	mouse	inh		related phenotype	congestive heart failure	ADRB1 ADRB1@inh ADRB2@inh	decreased cardiac muscle contractility	C0018802	ADRB1 ADRB1@inh ADRB2@inh ADRB3
-3.23	mouse	act		same phenotype	abnormal gait	DRD2@act		C0575081	ADRA2A DRD1 DRD2@act DRD4 DRD5 HTR1A HTR1B HTR1D HTR2A HTR2B HTR7
-3.22	other	inh		not verified	tinnitus			C0040264	CYP2D6 CYP2D6@inh HTR2A SLC6A4 SLC6A4@inh
-3.21	mouse	act		literature support	apnea	OPRM1@act	opioids can decrease deep breathing, thus have an influence on breathing http://www.merck.com/mmhe/sec04/ch048/ch048a.html	C0003578	OGFR OPRD1 OPRD1@act OPRK1 OPRM1 OPRM1@act
-3.21	other		metabolizing	not verified	infarction			C0021308	CYP1A2 CYP2C9
-3.21	other	inh	metabolizing	not verified	somnolence			C2830004	CYP2C9 CYP2D6 CYP2D6@inh
-3.2	mouse	inh act		related phenotype	ataxia	HTR2C HTR2C@inh	hypoactivity	C0004134	HTR1A HTR1A@act HTR1F HTR2A HTR2A@inh HTR2B HTR2C HTR2C@inh HTR7@inh
-3.2	other	inh		not verified	menstrual disorder			C0025345	SLC6A2 SLC6A2@inh SLC6A3 SLC6A3@inh SLC6A4 SLC6A4@inh
-3.2	other	inh		not verified	water intoxication			C0043049	ADRA1B@inh ADRA2A@inh ADRA2B@inh DRD1 DRD1@inh DRD2@inh DRD3@inh DRD4@inh DRD5@inh HTR1A@inh HTR1E HTR1F HTR2A@inh HTR2C@inh HTR6 PTAFR TBXA2R
-3.19	other	inh		not verified	heart disease			C0018799	ADRA2A ADRA2B@inh HTR2A HTR2C
-3.19	other	inh		not verified	red eyes			C0235267	ADRA2A@inh HRH1 HRH1@inh
-3.18	other			not verified	enterocolitis			C0014356	ALOXE3 UGT1A1
-3.18	mouse	inh		literature support	kidney failure	AGTR1 AGTR1@inh	Angiotensin (Ang) II mediates pathophysiologial changes in the kidney. http://www.ncbi.nlm.nih.gov/pubmed/19404405	C0035078	AGTR1 AGTR1@inh CYP2C9
-3.18	mouse			wrong	dystonia	MAOA MAOB	according to "Drug Induced Movement Disorders", dystonia has not been observed for MAOI	C0393593	CYP1A2 MAOA MAOB
-3.17	mouse	inh		not verified	sepsis			C0243026	TOP2A TOP2A@inh TOP2B TOP2B@inh
-3.17	other	act		not verified	paranoia			C1456784	DRD2@act DRD3@act DRD4 DRD4@act DRD5@act HTR2A HTR2B
-3.16	mouse	inh		related phenotype	ataxia	SLC6A3 SLC6A4 SLC6A4@inh	hypoactivity	C0004134	ADRA1A@inh ADRA2A@inh CHRM5@inh CYP1A2 CYP2B6 CYP2B6@inh CYP2D6 HTR1A@inh SLC6A3 SLC6A4 SLC6A4@inh
-3.16	other	inh		not verified	bursitis			C0006444	CYP2B6@inh CYP2D6 CYP2D6@inh SLC6A4 SLC6A4@inh
-3.16	other			not verified	peripheral coldness			C0277925	HTR1B HTR1D
-3.16	other	inh	metabolizing	not verified	acne			C0702166	CYP2B6@inh
-3.16	other	inh		not verified	muscle tightness			C0877322	CYP2D6 CYP2D6@inh HTR2A HTR2B HTR7 SLC6A4
-3.15	other	inh	metabolizing	not verified	cystitis			C0010692	CYP2B6@inh CYP2C9@inh
-3.15	other		metabolizing	not verified	dyspnea			C0013404	CYP2C9
-3.15	other	inh	metabolizing	not verified	alcohol intolerance			C0151474	CYP2B6@inh
-3.14	other	inh		not verified	confusion			C0009676	CHRM1 CHRM1@inh CHRM3 CHRM4 CHRM4@inh CHRM5 CHRM5@inh
-3.14	other	inh act		not verified	fasciitis			C0015645	ALB PTGS1@inh PTGS2 PTGS2@act PTGS2@inh TTR
-3.14	other	inh		not verified	ureteral obstruction			C0041956	TOP2A TOP2A@inh TOP2B TOP2B@inh
-3.14	mouse	inh		related phenotype	bradykinesia	DRD3 DRD3@inh	abnormal locomotor activation	C0233565	CHRM1 CYP2D6@inh DRD3 DRD3@inh DRD4 DRD4@inh KCNH2
-3.14	other	inh act		not verified	vaginal dryness			C0241633	AR CYP19A1 CYP19A1@inh CYP3A4@inh ESR1 ESR1@act ESR1@inh
-3.14	other	inh		not verified	hypertensive			C0857121	ACE ACE@inh
-3.13	other	inh		not verified	angioedema			C0002994	PTGS1 PTGS1@inh PTGS2 PTGS2@inh
-3.13	other	inh		not verified	seasonal allergic rhinitis			C0018621	SLC6A2 SLC6A2@inh SLC6A3 SLC6A3@inh
-3.13	other	act		false positive	ventricular fibrillation	HTR1B@act HTR1D@act	false positive due to identical warnings on triptan labels	C0042510	HTR1B HTR1B@act HTR1D@act
-3.13	other	inh		not verified	dry mouth			C0043352	SLC6A3 SLC6A4@inh
-3.13	other	inh	metabolizing	not verified	bone pain			C0151825	CYP2C9 CYP3A4 CYP3A4@inh
-3.13	other	inh		not verified	sedation			C0600097	SLC6A2 SLC6A2@inh
-3.12	other		metabolizing	not verified	back pain			C0004604	CYP2C9 CYP3A4 CYP3A5
-3.12	mouse	inh		literature support	myoclonus	SLC6A2 SLC6A2@inh	NE transporter inactivation influences myoclonic seizures http://www.ncbi.nlm.nih.gov/pubmed/16052243	C0027066	CYP2B6 CYP2B6@inh SLC6A2 SLC6A2@inh SLC6A3 SLC6A4@inh
-3.12	other	inh		not verified	eye pain			C0151827	CYP2B6@inh SLC6A4@inh
-3.11	other	inh		not verified	enlargement			C0020564	CYP2D6 SLC6A2 SLC6A3 SLC6A4 SLC6A4@inh
-3.11	other	inh		not verified	sleep disturbances			C0037317	ADRB1 ADRB1@inh ADRB2@inh
-3.11	other	inh		not verified	dystonic reactions			C0541919	CYP2D6 DRD2 DRD2@inh DRD3 DRD3@inh DRD4 DRD4@inh
-3.11	other	inh		not verified	completed suicide			C0852733	CYP2D6@inh SLC6A2 SLC6A2@inh SLC6A3 SLC6A3@inh
-3.1	other		metabolizing	not verified	anxiety			C0003467	CYP2C9
-3.1	mouse	act		unknown	cyanosis	DRD2@act	cause not known	C0010520	DRD2@act HTR1B HTR1D HTR1E HTR2B HTR7
-3.1	other	inh		not verified	myositis			C0027121	CYP2C8 CYP2C8@inh CYP3A4 LDLCQ3 LDLCQ3@inh
-3.1	other	inh		not verified	salivation			C0036104	ACHE ACHE@inh BCHE
-3.1	other	inh	metabolizing	not verified	increased appetite			C0232461	CYP2B6@inh CYP2C9 CYP2D6 CYP2D6@inh CYP3A4
-3.09	other	inh	metabolizing	not verified	hyponatremia			C0020625	CYP2C19@inh
-3.09	other	inh		not verified	menorrhagia			C0025323	ADRA2A ADRA2A@inh HTR1A HTR1A@inh HTR1D HTR1D@inh HTR2A HTR2B HTR2C HTR2C@inh
-3.09	other	inh act		not verified	thrombocythemia			C0836924	ADRA1B@inh ADRA2A@inh ADRA2B@inh ADRA2C@inh CHRM3 CHRM3@inh CHRM4@inh CHRM5 CHRM5@inh DRD2@act HTR1A@inh HTR1B@inh HTR1D@inh HTR2A HTR2C HTR2C@inh HTR6@inh HTR7@inh SLC6A4
-3.08	mouse			not verified	cyanosis			C0010520	HTR1F
-3.08	other		metabolizing	not verified	fatigue			C0015672	CYP3A4
-3.07	other	inh		not verified	Breast Disorders			C0006145	ADRA1A@inh ADRA1B@inh CYP2D6 CYP2D6@inh CYP3A4 HTR1D@inh HTR2B HTR2C HTR2C@inh HTR7
-3.07	other	inh	metabolizing	not verified	hepatitis			C0019158	CYP3A4@inh CYP3A5 CYP3A5@inh CYP3A7@inh
-3.07	other	inh act		not verified	hyperthyroidism			C0020550	CHRM5@inh DRD1 DRD2@act DRD4 DRD5 HTR1B HTR1D HTR1E HTR2A HTR2B HTR2C
-3.07	other	inh		not verified	pancreatitis			C0030305	ACE ACE@inh
-3.07	other		metabolizing	not verified	shock			C0036974	CYP2B6 CYP2C18 CYP2C9
-3.07	other	inh		not verified	thirst			C0039971	SLC6A2 SLC6A3 SLC6A3@inh SLC6A4 SLC6A4@inh
-3.07	other	inh	metabolizing	not verified	thromboembolism			C0040038	CYP19A1 CYP19A1@inh
-3.07	other	inh act		not verified	toothache			C0040460	ADRA2B@inh CYP3A4 DRD1 DRD2@act DRD3 DRD4 DRD5 HTR1B HTR1D HTR2A HTR2B HTR2C HTR2C@inh HTR7
-3.06	other	inh		not verified	coma			C0009421	PTGS1 PTGS1@inh PTGS2 PTGS2@inh
-3.06	other	inh		not verified	hypercholesterolemia			C0020443	CYP2B6@inh CYP3A4 SLC6A4 SLC6A4@inh
-3.06	mouse	inh		literature support	purpura	PTGS1@inh	PTGS knockout mice have abnormal platelet and blood phenotypes	C0034150	IL8 PTGS1@inh PTGS2 PTGS2@inh
-3.06	other	inh		not verified	wheezing			C0043144	ADRB1 HTR1D@inh HTR2B
-3.06	other			related phenotype	agitation	GABRA1	abnormal locomotor activation	C0085631	GABRA1 GABRA2 GABRA3 GABRA4 GABRA5 GABRA6 GABRB2 GABRB3 GABRD GABRE GABRG1 GABRG2 GABRG3 GABRP
-3.06	other	inh		not verified	photosensitivity			C0349506	PTGS1 PTGS1@inh PTGS2 PTGS2@inh
-3.06	other			not verified	hypoventilation			C0398353	GABRA1 GABRA2 GABRA3 GABRA5 GABRA6
-3.05	other	inh		not verified	diplopia			C0012569	CYP2D6 CYP2D6@inh SLC6A4 SLC6A4@inh
-3.05	other	inh		not verified	glaucoma			C0017601	CHRM1 CYP2D6 CYP2D6@inh SLC6A3 SLC6A3@inh SLC6A4 SLC6A4@inh
-3.05	other	inh	metabolizing	not verified	glossitis			C0017675	CYP2C9 CYP2C9@inh CYP3A4
-3.05	other	inh		not verified	hirsutism			C0019572	AR AR@inh
-3.05	other	act		literature support	hyperesthesia	HTR1D@act	shown by us to be caused via the related HTR7 receptor	C0020453	HTR1A@act HTR1B HTR1B@act HTR1D HTR1D@act
-3.05	other	inh		not verified	euphoria			C0235146	CYP2D6 CYP2D6@inh SLC6A4 SLC6A4@inh
-3.05	mouse	inh		same phenotype	decreased heart rate	ADRA2A ADRA2A@inh ADRA2B ADRA2C HTR1A		C0428977	ADRA2A ADRA2A@inh ADRA2B ADRA2C HTR1A HTR1F HTR2C HTR3A@inh
-3.05	other	inh	metabolizing	not verified	neuropathy			C0442874	CYP2B6@inh CYP2D6@inh
-3.05	other	inh		not verified	elevated hemoglobin			C0549448	CHRM3 CHRM3@inh CHRM4@inh CHRM5 CHRM5@inh HTR1B@inh HTR1D@inh HTR2C@inh HTR6@inh
-3.05	mouse			unknown	hyperkeratosis	HTR2C SLC6A4	cause not known	C0870082	HTR2A HTR2B HTR2C HTR7 SLC6A4
-3.04	other	inh		anecdotal evidence	contact dermatitis	SLC6A4	the serotonin system contributes to contact dermatitis http://www.ncbi.nlm.nih.gov/pubmed/17721644	C0011616	CYP1A2 CYP2D6@inh DRD1 HTR2C SLC6A4
-3.04	other	inh	metabolizing	not verified	erythema multiforme			C0014742	CYP1A2 CYP1A2@inh
-3.04	other	inh		not verified	peripheral neuropathy			C0031117	CYP2C8@inh CYP2C9@inh CYP3A4 CYP3A5 LDLCQ3 LDLCQ3@inh
-3.04	mouse	inh		unknown	rhinitis	AGTR1@inh	cause not known	C0035455	AGTR1@inh CYP2C9
-3.04	other	act		unknown	somnambulism	DRD2@act	cause not known	C0037672	ADRA2A DRD1 DRD2@act DRD3 DRD3@act DRD4 DRD4@act DRD5 DRD5@act HTR1B HTR1D HTR2B HTR2C HTR7
-3.04	other	inh		not verified	urinary frequency			C0042023	CYP2D6 CYP2D6@inh SLC6A2 SLC6A3 SLC6A4 SLC6A4@inh
-3.04	mouse	inh act		same phenotype	impaired balance	DRD1		C0575090	ADRA2A@inh ADRA2B ADRA2C CYP2D7P1 DRD1 DRD2@act DRD4 DRD5 HTR1D HTR2B HTR2C HTR7
-3.04	other	inh		not verified	ileus			C1258215	DRD1 DRD1@inh DRD2@inh DRD3 DRD3@inh DRD4@inh DRD5 DRD5@inh HTR2A HTR2A@inh HTR5A HTR6
-3.03	other	inh		not verified	agranulocytosis			C0001824	CHRM5 DRD2@inh DRD3@inh DRD4@inh DRD5@inh HRH1 HTR2C HTR6 SLC6A4
-3.03	other	inh		not verified	neutropenia			C0027947	DHFRL1 TYMS TYMS@inh
-3.03	other	inh		not verified	renal artery stenosis			C0035067	ACE ACE@inh
-3.03	mouse	inh		false positive	muscle weakness	AGTR1@inh	false positive due to identical warnings on sartan labels	C0151786	AGTR1 AGTR1@inh CYP2C9 SLC15A1@inh
-3.03	other	inh		not verified	obstipation			C0221152	ADRA1A@inh CALM1 CALML3 CALN1 DRD2@inh DRD3@inh DRD4 DRD4@inh DRD5 DRD5@inh HTR6
-3.03	other	inh		not verified	nasal dryness			C0231919	CHRM1@inh CHRM2 CHRM2@inh CHRM3 CHRM3@inh
-3.03	other	inh		not verified	tension			C0233494	CHRM1 CHRM1@inh CHRM2@inh CHRM3 CHRM3@inh CHRM4@inh
-3.02	other	inh		not verified	varicose vein			C0042345	CYP2B6@inh HTR2C SLC6A4@inh
-3.02	other			not verified	hot flushes			C0600142	CYP2D6 HTR2B
-3.01	other		metabolizing	not verified	enlargement			C0020564	CYP2C9
-3.01	other	act		not verified	hypesthesia			C0020580	HTR1B HTR1B@act HTR1D HTR1D@act
-3.01	mouse	inh		same phenotype	hypotonia	HTR2C HTR2C@inh		C0026827	ADRA2A ADRA2A@inh HTR1A HTR1A@inh HTR1B HTR1D HTR1D@inh HTR2A HTR2C HTR2C@inh OPRK1 SLC6A4
-3.01	other	inh	metabolizing	not verified	myasthenia			C0947912	CYP2C9 CYP3A4@inh
-3	other			not verified	peripheral edema			C0085649	HTR1A HTR1E HTR2B HTR7
-3	other			not verified	lightheadedness			C0220870	ADRB1 ADRB2
-3	other	inh		not verified	blood glucose increased			C0595877	ADRA1B@inh ADRA2A@inh ADRA2B@inh CYP2D6@inh HTR1A@inh HTR2C@inh
-3	other	act		not verified	paranoia			C1456784	HTR2C HTR2C@act
-2.99	other	inh	metabolizing	not verified	delirium			C0011206	CYP2B6 CYP2B6@inh
-2.99	other	inh		not verified	delirium			C0011206	CYP3A4 CYP3A4@inh OPRK1
-2.99	other			not verified	dyskinesia			C0013384	MAOB
-2.99	other	inh		not verified	eructation			C0014724	CYP2D6 CYP2D6@inh HTR1F HTR2A HTR2C HTR2C@inh
-2.99	other	inh	metabolizing	not verified	leukopenia			C0023530	CYP2B6@inh CYP2C9 CYP2C9@inh
-2.99	other	inh		not verified	erythema			C0041834	PTGS1 PTGS1@inh PTGS2 PTGS2@inh
-2.99	mouse	inh		unknown	bradykinesia	SLC6A2@inh	cause not known	C0233565	CYP2D6 SLC6A2@inh
-2.98	other	inh	metabolizing	not verified	depersonalization			C0011551	CYP2B6@inh
-2.98	other	inh	metabolizing	not verified	hepatitis			C0019158	CYP2B6 CYP2B6@inh CYP2D6@inh
-2.98	other	inh		not verified	metrorrhagia			C0025874	SLC6A3 SLC6A3@inh SLC6A4 SLC6A4@inh
-2.98	other	act		not verified	hyperacusis			C0034880	HTR1B HTR1B@act HTR1D HTR1D@act
-2.97	other	inh		not verified	anger			C0002957	SLC6A2 SLC6A2@inh SLC6A3 SLC6A3@inh SLC6A4 SLC6A4@inh
-2.97	other	inh		not verified	anxiety			C0003467	HTR3A HTR3A@inh
-2.97	other		metabolizing	not verified	ear pain			C0013456	CYP2C9 CYP3A4
-2.97	mouse	inh		unknown	pallor	SLC6A3	cause not known	C0030232	CYP2D6 SLC6A2 SLC6A3 SLC6A4@inh
-2.97	other			not verified	shivering			C0036973	GLRA1
-2.97	other			not verified	stomach			C0038354	HTR1A HTR1B HTR1D HTR1E HTR2A HTR2B HTR2C HTR6 HTR7
-2.97	other	inh		not verified	Lower Respiratory Tract Infections			C0149725	ADRA1B@inh ADRA2A@inh ADRA2B@inh ADRA2C@inh ADRB1 CYP2C9 HRH2 HTR1A@inh HTR1D@inh HTR2B HTR2C@inh PTAFR
-2.97	other	inh	metabolizing	not verified	vaginal bleeding			C0151706	CYP19A1 CYP19A1@inh
-2.97	other			not verified	euphoria			C0235146	GABRA1 GABRA2 GABRA3 GABRA4 GABRA5 GABRA6 GABRB2 GABRB3 GABRD GABRE GABRG1 GABRG2 GABRG3 GABRP
-2.97	other	inh		not verified	cutaneous vasculitis			C0262988	CA12 CA1@inh CA2 CA2@inh CA4 CA4@inh CA5B CA7 CA9
-2.97	other	inh		not verified	ejaculation failure			C0278106	ADRA1A@inh ADRA2A CYP2D6
-2.97	other	inh		not verified	parotid swelling			C0424823	KCND3 SLC6A2 SLC6A2@inh SLC6A4 SLC6A4@inh
-2.97	mouse	inh		literature support	decreased hematocrit	ADRA1A@inh ADRA1B@inh	administration of epinephrine increases hematocrit http://hyper.ahajournals.org/content/25/5/1096.long	C0744727	ADRA1A@inh ADRA1B@inh HTR2C@inh KCNH2
-2.97	other	inh		not verified	WBC Decreased			C0750394	ADRA1B@inh ADRA2A@inh ADRA2B@inh ADRA2C@inh DRD1@inh DRD3@inh DRD4@inh DRD5@inh HTR1A@inh HTR1D@inh HTR1E HTR2C@inh HTR7@inh PTAFR
-2.96	other	inh act		not verified	blepharitis			C0005741	ADRA2A@inh ADRA2B@inh CYP2D6@inh DRD2@act HTR1A@inh HTR1D@inh HTR2A HTR2C HTR2C@inh SLC6A4
-2.96	other	inh	metabolizing	not verified	pathological fracture			C0016663	CYP3A4 CYP3A4@inh
-2.96	other	inh		not verified	intestinal obstruction			C0021843	ADRA2A@inh CYP3A4 HTR1A@inh HTR1F HTR2C HTR2C@inh OPRK1 SLC6A4
-2.96	other	act		not verified	keratitis			C0022568	ADRA2A@act
-2.96	other			not verified	nightmares			C0028084	GABRA2 GABRA3 GABRA4 GABRA5 GABRA6
-2.96	mouse	inh	metabolizing	not verified	dry skin			C0151908	CYP2B6@inh CYP2C9 CYP2D6 CYP3A4
-2.96	other	inh		not verified	dry eyes			C0314719	CHRM2 CHRM3 CHRM3@inh CHRM4@inh CHRM5 CHRM5@inh
-2.96	mouse	act		not verified	impaired coordination			C0520966	HTR1B@act HTR1D@act HTR1F
-2.96	other	inh		not verified	changes in ECG			C0855329	ADRA2C@inh HTR1B@inh HTR3A HTR3A@inh HTR6 HTR6@inh HTR7 HTR7@inh
-2.95	mouse	inh		same phenotype	hypotension	ADRA1D		C0020649	ADRA1B ADRA1B@inh ADRA1D DRD1 DRD2@inh DRD4 DRD5 HTR1A HTR1B TBXA2R
-2.95	other	inh	metabolizing	not verified	redness			C0332575	CYP1B1@inh
-2.94	other	inh	metabolizing	not verified	gingivitis			C0017574	CYP2B6@inh
-2.94	other	inh		not verified	glaucoma			C0017601	ADRA2A ADRA2A@inh HTR1A@inh HTR2A HTR2C HTR2C@inh
-2.94	other	inh		not verified	hyperacusis			C0034880	CYP2B6 CYP2B6@inh SLC6A3 SLC6A3@inh SLC6A4
-2.94	other			not verified	vascular disease			C0042373	CYP3A4 HTR2B
-2.94	other	inh act		not verified	lightheadedness			C0220870	HTR1A HTR1A@act HTR1D HTR2B HTR2C HTR7 HTR7@inh
-2.94	other	inh		not verified	anaphylactoid reactions			C0340865	PTGS1@inh PTGS2 PTGS2@inh
-2.94	other	inh		not verified	anaphylactoid reactions			C0340865	ACE ACE@inh
-2.93	other	inh	metabolizing	not verified	taste loss			C0001800	CYP2B6@inh
-2.93	other	inh		not verified	fecal incontinence			C0015732	CYP2D6@inh DRD5 DRD5@inh HTR2A HTR2B HTR2C HTR2C@inh
-2.93	other	act		not verified	laryngospasm			C0023066	OPRK1 OPRM1 OPRM1@act
-2.93	other	act		not verified	subarachnoid hemorrhage			C0038525	HTR1A@act HTR1B HTR1B@act HTR1D HTR1D@act HTR1E
-2.93	other	inh		not verified	elevated uric acid			C0041981	TOP2A TOP2A@inh TOP2B TOP2B@inh
-2.93	other	inh	metabolizing	not verified	apathy			C0085632	CYP2B6@inh
-2.93	other	inh		not verified	breast tenderness			C0262397	AR AR@inh
-2.93	other			not verified	lupus			C0409974	CYP1A2 FMO3
-2.93	other			not verified	Decreased carbohydrate tolerance			C0541820	NR3C1
-2.93	other			not verified	drug fever			C1320835	MPO
-2.93	other	inh act		not verified	lens opacities			C1510497	CYP2C9@act LDLCQ3 LDLCQ3@inh
-2.92	mouse	inh	metabolizing	not verified	dehydration			C0011175	CYP2B6@inh
-2.92	other	act		not verified	heart failure			C0018801	DRD1@act DRD2@act DRD3@act DRD4@act DRD5@act HTR2A HTR2A@act HTR2C HTR2C@act
-2.92	other	inh		not verified	epigastric pain			C0232493	PTGS1 PTGS1@inh PTGS2 PTGS2@inh
-2.91	mouse	inh		unknown	skin inflammation	DRD5@inh	cause not known	C0011603	CYP1A2 CYP2D6@inh DRD5@inh
-2.91	other	inh		not verified	gastroenteritis			C0017160	SLC6A2 SLC6A2@inh SLC6A3 SLC6A3@inh SLC6A4 SLC6A4@inh
-2.91	other		metabolizing	not verified	bilirubinemia			C0020433	CYP2C9 CYP2D6 CYP3A4
-2.9	other		metabolizing	not verified	Musculoskeletal System Disorders			C0026857	CYP3A4
-2.9	other	act		not verified	psychosis			C0033975	HTR1A@act
-2.9	other	inh		not verified	SGPT increased			C0151905	CYP2D6@inh HTR2C@inh
-2.9	other	inh		not verified	lightheadedness			C0220870	HTR1B HTR2A HTR2A@inh HTR5A
-2.9	other	inh		not verified	peripheral coldness			C0277925	CYP2D6 CYP2D6@inh HTR4 SLC6A3
-2.89	other	inh		not verified	drowsiness			C0013144	ADRA1A DRD2 DRD2@inh DRD4@inh
-2.89	other	inh	metabolizing	not verified	enteritis			C0014335	CYP2C19@inh
-2.89	other		metabolizing	not verified	tumor			C0027651	CYP3A4
-2.89	other	inh		not verified	increased salivation			C0037036	ACHE ACHE@inh
-2.89	other	inh		not verified	chills			C0085593	HTR1F HTR2C@inh
-2.89	mouse	inh		not verified	hepatic necrosis			C0151798	ALOX5 ALOX5@inh
-2.89	other	inh	metabolizing	not verified	Fat Redistribution			C0856151	CYP2C9 CYP3A5@inh CYP3A7@inh
-2.88	other	inh		not verified	neck pain			C0007859	SLC6A2 SLC6A2@inh SLC6A3 SLC6A3@inh SLC6A4 SLC6A4@inh
-2.88	other	inh	metabolizing	not verified	hypesthesia			C0020580	CYP2B6@inh CYP2C9 CYP2D6 CYP2D6@inh CYP3A4
-2.88	other	inh	metabolizing	not verified	abnormal dreams			C0234458	CYP1A2 CYP2B6@inh
-2.88	other	act		not verified	tooth abscess			C0518988	DRD1 DRD2@act DRD5 HTR2C
-2.87	other			not verified	conjunctivitis			C0009763	CYP2C9 UGT1A4
-2.87	other		metabolizing	not verified	ischemia			C0022116	CYP3A4
-2.87	other	act		not verified	telangiectasia			C0039446	NR3C1 NR3C1@act
-2.87	other	inh		not verified	breast engorgement			C0085688	ADRA2A DRD1@inh DRD2 DRD3 DRD5@inh HTR1A HTR2C HTR5A HTR7 SLC6A4
-2.87	other	inh		not verified	hypomania			C0241934	ADRA2A@inh CHRM4@inh CHRM5 CHRM5@inh
-2.87	other	inh	metabolizing	not verified	sexual dysfunction			C0549622	CYP2B6@inh
-2.87	other	inh		not verified	ileus			C1258215	CHRM2 CHRM3 CHRM4 CHRM5 CHRM5@inh SLC6A4
-2.85	other	inh		not verified	anaphylaxis			C0002792	PTGS1 PTGS1@inh PTGS2 PTGS2@inh
-2.85	other	inh		not verified	enlargement			C0020564	ADRA1A@inh ADRA2A@inh HTR2A HTR2A@inh HTR2C
-2.85	other	inh		not verified	pms			C0033046	CYP2D6 CYP2D6@inh SLC6A3 SLC6A4
-2.85	other			not verified	psoriasis			C0033860	ADRA2A ADRA2C HTR1D HTR2B HTR2C HTR7
-2.85	other			not verified	salivation			C0036104	HTR1F
-2.85	other	inh	metabolizing	not verified	cough increased			C0574067	CYP2B6 CYP2B6@inh CYP2C9 CYP3A4 CYP3A4@inh
-2.84	other			not verified	aggressive			C0001807	GABRA4 GABRA6 GABRB1 GABRB2 GABRB3 GABRD GABRE GABRG1 GABRG2 GABRG3 GABRP GABRQ
-2.84	other	inh		not verified	libido increased			C0021177	CYP2B6@inh SLC6A3
-2.84	other	inh	metabolizing	not verified	jaundice			C0022346	CYP1A2@inh
-2.84	other	inh		not verified	torsade de pointes			C0040479	HTR2C SLC6A4 SLC6A4@inh
-2.84	other	inh		not verified	epigastric distress			C0221490	HRH1 HRH1@inh
-2.84	other	act		not verified	Physical dependence			C0278080	OPRD1 OPRD1@act OPRK1 OPRM1 OPRM1@act
-2.84	other			not verified	middle insomnia			C0393761	ADRA2A HTR2A HTR2C HTR7
-2.84	other	inh		not verified	tooth infection			C0877046	HTR2C HTR2C@inh
-2.83	other	inh		not verified	gastroenteritis			C0017160	CYP3A4 CYP3A4@inh HTR2C@inh
-2.83	other	act		not verified	lacrimation disorder			C0022904	OPRK1@act
-2.83	other	inh		not verified	gastroenteritis viral			C0152517	ADRA2A HTR2C SLC6A2 SLC6A2@inh SLC6A4
-2.83	other	inh		not verified	photosensitivity reaction			C0162830	SLC6A3 SLC6A3@inh SLC6A4 SLC6A4@inh
-2.83	other	inh		not verified	hyperuricemia			C0740394	HTR1B@inh HTR1D@inh HTR6@inh TBXA2R
-2.82	other	act		not verified	bruxism			C0006325	ADRA2A ADRA2B ADRA2C DRD1 DRD2@act DRD4@act DRD5 DRD5@act HTR2B HTR7
-2.82	other			not verified	glycosuria			C0017979	CA12 CA4 CA5B CA6 CA7 CA9
-2.82	other	inh		not verified	bowel disease			C0021831	PTGS1@inh PTGS2 PTGS2@inh UGT2B7
-2.82	other	inh		not verified	cholestatic jaundice			C0022354	CA1 CA1@inh CA2 CA2@inh CA4 CA4@inh
-2.82	other	inh	metabolizing	not verified	Thoracic			C0729233	CYP2D6 CYP2D6@inh CYP3A4
-2.81	other	inh		not verified	neck pain			C0007859	ADRA1B@inh ADRA2A@inh CYP3A4 HTR1A@inh HTR2A HTR2C@inh
-2.81	mouse			not verified	corneal opacity			C0010038	FMO1
-2.81	other	inh act		not verified	delirium			C0011206	ADRA2A@inh ADRA2B@inh CHRM5@inh CYP2D6 CYP2D6@inh DRD1@inh DRD2@act HTR1A@inh HTR1B@inh HTR1D@inh HTR2C HTR2C@inh HTR3A@inh HTR6@inh HTR7 PTAFR
-2.81	other	inh	metabolizing	not verified	emotional lability			C0085633	CYP2B6 CYP2B6@inh
-2.81	other	inh		not verified	sinus arrest			C0178428	ADRB1@inh
-2.8	other	inh	metabolizing	not verified	herpes simplex			C0019348	CYP2C9 CYP2C9@inh
-2.8	other	inh	metabolizing	not verified	hypomagnesemia			C0151723	CYP3A4@inh
-2.79	other			not verified	drowsiness			C0013144	ADRA1D ADRA2B ADRA2C
-2.79	other	inh		not verified	drug abuse			C0013146	CYP2B6 SLC6A2 SLC6A2@inh SLC6A4@inh
-2.79	other	inh	metabolizing	not verified	eosinophilia			C0014457	CYP2C8@inh CYP2C9 CYP2C9@inh
-2.79	other	inh	metabolizing	not verified	laryngitis			C0023067	CYP1A2 CYP2B6@inh CYP2C9 CYP3A4
-2.79	other	act	metabolizing	not verified	liver function tests abnormal			C0151766	CYP3A7@act
-2.79	other			not verified	liver function tests abnormal			C0151766	PPARA
-2.79	other		metabolizing	not verified	nail changes			C0234909	CYP1A1 CYP1B1
-2.79	other	inh		not verified	blurred vision			C0344232	CHRM1 CHRM1@inh CHRM2 CHRM2@inh CHRM3 CHRM3@inh CHRM4 CHRM5
-2.79	other	inh	metabolizing	not verified	myelosuppression			C0854467	CYP1B1@inh
-2.78	other	inh		not verified	caries			C0011334	SLC6A3 SLC6A4 SLC6A4@inh
-2.78	other	act		not verified	hallucinations			C0018524	OPRK1 OPRK1@act
-2.78	other	inh act		not verified	leukocytosis			C0023518	DRD3 DRD3@act DRD3@inh
-2.78	other	inh		not verified	tenosynovitis			C0039520	SLC6A4 SLC6A4@inh
-2.78	mouse	inh	metabolizing	not verified	weight loss			C0043096	CYP2B6@inh
-2.78	other	inh		not verified	positive ANA			C0151480	CYP2C8@inh LDLCQ3 LDLCQ3@inh
-2.78	other			not verified	hyperpyrexia			C0392676	SLC6A4
-2.77	mouse	inh		opposite phenotype	hypertension	ADRA2A@inh	adrenergic alpha blockers are indicated against hypertension http://www.ncbi.nlm.nih.gov/pubmed/1980236	C0020538	ADRA2A@inh CYP3A4 PTAFR SLC6A4
-2.77	other	inh	metabolizing	not verified	cramps			C0026821	CYP1A2 CYP1A2@inh
-2.77	other			not verified	psychosis			C0033975	SLC6A3 SLC6A4
-2.77	other			not verified	manic reaction			C0151772	CYP1A2 MAOA
-2.76	other			not verified	anxiety			C0003467	ADRB1
-2.76	mouse	inh	metabolizing	not verified	skin inflammation			C0011603	CYP1A2@inh CYP2C8 CYP2C9@inh
-2.76	other	inh	metabolizing	not verified	gastritis			C0017152	CYP2C8 CYP2C9@inh CYP3A4
-2.76	mouse		metabolizing	not verified	hypertonia			C0026826	CYP2C9
-2.76	other	inh	metabolizing	not verified	seborrhea			C0036508	CYP3A4@inh
-2.76	other			not verified	toothache			C0040460	PTAFR SLC6A4 TBXA2R
-2.76	other	inh	metabolizing	not verified	abdomen enlarged			C0392025	CYP3A4@inh CYP3A7
-2.75	other	inh		not verified	apraxia			C0003635	ACHE ACHE@inh BCHE@inh
-2.75	other	inh		not verified	cerebral edema			C0006114	DRD2@inh DRD3@inh DRD4 DRD4@inh DRD5 DRD5@inh HTR6
-2.75	other	inh		not verified	ulcerative colitis			C0009324	ALOXE3 IL8 PTGS1 PTGS1@inh PTGS2 PTGS2@inh TTR
-2.75	other	inh		not verified	skin changes			C0020757	LDLCQ3 LDLCQ3@inh
-2.75	other		metabolizing	not verified	SIADH			C0021141	ABCC8
-2.75	other	inh	metabolizing	not verified	leukemia			C0023418	CYP2C19 CYP2C19@inh
-2.75	other	inh		not verified	salpingitis			C0036130	CYP2B6@inh SLC6A2 SLC6A2@inh SLC6A3 SLC6A3@inh
-2.75	other	inh act		not verified	uterine fibroids			C0042133	ESR1 ESR1@act ESR1@inh
-2.75	other	inh		not verified	peripheral edema			C0085649	CYP2D6 HTR2A HTR2C HTR2C@inh SLC6A4
-2.75	other	inh		not verified	injection site inflammation			C0151734	TOP2A TOP2A@inh
-2.75	other	inh		not verified	euphoria			C0235146	MAOA MAOA@inh MAOB@inh
-2.75	other	inh		not verified	nerve palsy			C0262576	LDLCQ3 LDLCQ3@inh
-2.75	other	inh		not verified	initial insomnia			C0393760	SLC6A2 SLC6A2@inh SLC6A3 SLC6A3@inh
-2.75	other	inh		not verified	withdrawn			C0424092	SLC12A3 SLC12A3@inh
-2.75	other	inh		not verified	muscle tightness			C0877322	SLC6A2 SLC6A2@inh SLC6A3 SLC6A3@inh
-2.75	other	inh		not verified	mood disturbances			C2939186	TYMS TYMS@inh
-2.74	other	inh		not verified	movement disorder			C0026650	ADRA1A@inh ADRA1B@inh ADRA2B@inh DRD1@inh HTR1F KCNH2 PTAFR TBXA2R
-2.74	other			not verified	rigidity			C0026837	CYP2E1 SLC6A3
-2.74	other	inh		not verified	tooth disorder			C0040435	CYP3A4 SLC6A3 SLC6A3@inh
-2.74	other		metabolizing	not verified	galactorrhea			C0235660	CYP3A5
-2.74	other	inh		not verified	claudication			C1456822	ADRB1 ADRB1@inh ADRB2 ADRB2@inh
-2.73	other	inh	metabolizing	not verified	contact dermatitis			C0011616	CYP2B6@inh CYP2C8 CYP2C9
-2.73	other	inh		not verified	diabetes			C0011849	CYP2D6@inh HTR2B HTR2C SLC6A4
-2.73	other	act		not verified	glaucoma			C0017601	DRD2@act
-2.73	other	inh		not verified	nocturia			C0028734	CYP2D6 CYP2D6@inh SLC6A4 SLC6A4@inh
-2.73	other	inh	metabolizing	not verified	rectal hemorrhage			C0267596	CYP2C19@inh
-2.73	mouse	act		literature support	impaired glucose tolerance	NR3C1 NR3C1@act	Glucocorticoids induce insulin resistance in humans http://www.ncbi.nlm.nih.gov/pubmed/12351424	C0271650	NR3C1 NR3C1@act
-2.73	other	act		not verified	cushingoid			C0332601	NR3C1 NR3C1@act
-2.73	other		metabolizing	not verified	hyperpyrexia			C0392676	CYP2E1
-2.72	other	inh		not verified	hypercholesterolemia			C0020443	HTR1D@inh HTR2B HTR2C HTR2C@inh
-2.72	other	inh	metabolizing	not verified	torsade de pointes			C0040479	CYP2B6 CYP2B6@inh
-2.72	other		metabolizing	not verified	urticaria			C0042109	CYP3A5 CYP3A7
-2.72	other	inh	metabolizing	not verified	lupus			C0409974	CYP2C8 CYP2C8@inh
-2.71	other	act		not verified	caries			C0011334	DRD1 DRD2@act
-2.71	other	inh		not verified	drowsiness			C0013144	HTR1A HTR1B HTR2A HTR2A@inh HTR5A HTR6
-2.71	mouse	inh		literature support	obese	SLC6A4	(female) SERT KO mice have increased abdominal fat http://www.nature.com/oby/journal/v18/n1/abs/oby2009139a.html	C0028754	CYP2B6@inh CYP2D6 CYP2D6@inh SLC6A4
-2.71	other	act		not verified	pelvic pain			C0030794	AR@act
-2.71	other	inh		not verified	pelvic pain			C0030794	ESR1 ESR1@inh ESR2
-2.71	other	inh		not verified	aspiration pneumonia			C0032290	ADRA2B@inh DRD1 DRD1@inh DRD5 HTR1D@inh HTR2B HTR3A@inh
-2.71	other	inh		not verified	hypophosphatemia			C0085682	CYP3A4 CYP3A4@inh LCK
-2.71	other	inh		not verified	dry throat			C0235234	ADRA2B@inh ADRA2C@inh CHRM1@inh CHRM2@inh CHRM3 CHRM3@inh CHRM4 CHRM4@inh CHRM5@inh HRH1@inh HTR2C HTR2C@inh
-2.71	other	inh		not verified	febrile neutropenia			C0746883	TOP2B TOP2B@inh
-2.71	other			not verified	hypertensive			C0857121	CACNA1C CACNA1D CACNA1F CACNA1S
-2.71	other	inh		not verified	feeling abnormal			C1443060	OPRK1 SLC6A2 SLC6A2@inh SLC6A4
-2.7	other	inh		not verified	confusion			C0009676	SLC6A4 SLC6A4@inh
-2.7	other	inh		not verified	esophagitis			C0014868	CYP2C9 PTGS1@inh PTGS2 PTGS2@inh
-2.7	mouse	inh		literature support	hemorrhage	PTGS1 PTGS1@inh	PTGS knockout mice have abnormal platelet and blood phenotypes	C0019080	CYP2C9 PTGS1 PTGS1@inh PTGS2 PTGS2@inh
-2.7	other	act		not verified	urinary retention			C0080274	OPRD1 OPRD1@act OPRK1@act OPRM1
-2.7	other	inh		not verified	abnormal electroencephalogram			C0151611	CALM1 DRD3@inh DRD4@inh DRD5@inh HTR6
-2.7	other	act		not verified	ischemic colitis			C0162529	HTR1B@act HTR1D HTR1D@act
-2.7	other			not verified	impotence			C0242350	CHRM3
-2.69	other		metabolizing	not verified	lymphoproliferative disorders			C0024314	ABCB1
-2.69	other			not verified	impaction			C0040456	OPRK1
-2.69	other			not verified	uterine hemorrhage			C0042134	UGT1A4 UGT2B7
-2.68	other	inh	metabolizing	not verified	dysphagia			C0011168	CYP1A2 CYP2B6@inh
-2.68	other		metabolizing	not verified	hernia			C0019270	CYP2C9
-2.68	other	act		literature support	psychosis	DRD2@act	dopamine blockers are used as anti-psychotics http://www.williams.edu/imput/synapse/pages/IIIB5.htm	C0033975	CYP3A4 DRD1 DRD1@act DRD2@act DRD3@act DRD4 DRD4@act DRD5 DRD5@act HTR2C HTR2C@act
-2.68	other	inh		not verified	sialadenitis			C0037023	CA4 SLC12A3 SLC12A3@inh
-2.68	other	inh		not verified	derealization			C0233754	ADRA1A@inh CYP2B6@inh SLC6A2 SLC6A2@inh SLC6A3 SLC6A3@inh
-2.67	other	inh		not verified	Breast Disorders			C0006145	SLC6A2 SLC6A2@inh SLC6A4
-2.67	other	inh	metabolizing	not verified	bronchitis			C0006277	CYP2B6@inh CYP3A4
-2.67	mouse	inh	metabolizing	not verified	hyperglycemia			C0020456	CYP2C9@inh
-2.67	other		metabolizing	not verified	enlargement			C0020564	CYP3A5 CYP3A7
-2.67	other	inh		not verified	metrorrhagia			C0025874	ADRA2A@inh CYP3A4 CYP3A4@inh HTR1A@inh HTR2C HTR2C@inh
-2.67	other		metabolizing	not verified	sweating			C0038990	CYP2C9
-2.66	other	inh	metabolizing	not verified	hyperesthesia			C0020453	CYP2B6 CYP2B6@inh CYP3A4
-2.66	other	inh	metabolizing	not verified	incontinence			C0021167	CYP2B6@inh CYP2C9
-2.66	other			not verified	inflammation			C0021368	PTGFR
-2.66	other	act		not verified	rigidity			C0026837	OPRD1 OPRD1@act OPRK1@act OPRM1 OPRM1@act
-2.66	other	inh	metabolizing	not verified	pelvic pain			C0030794	CYP2B6@inh CYP2C9
-2.65	other	inh		not verified	eczema			C0013595	ADRA1A@inh ADRA1B@inh ADRA2B@inh HTR1A@inh HTR1D@inh HTR2B HTR2C HTR2C@inh
-2.65	other		metabolizing	not verified	nocturia			C0028734	CYP2C9 CYP3A7
-2.65	mouse	inh	metabolizing	not verified	ear inflammation			C0029877	CYP2C19@inh CYP2C9 CYP3A4
-2.65	other	inh	metabolizing	not verified	pruritus			C0033774	CYP2C9 CYP2C9@inh
-2.65	other	inh		not verified	psychosis			C0033975	SCN5A SCN5A@inh
-2.65	other	inh		not verified	thirst			C0039971	HTR1A@inh HTR2C@inh
-2.65	other	inh		not verified	emotional lability			C0085633	ADRB1 ADRB1@inh ADRB2@inh
-2.65	other	inh	metabolizing	not verified	malaise			C0231218	CYP2D6 CYP3A4 CYP3A4@inh CYP3A5
-2.64	other	inh	metabolizing	not verified	asthenia			C0004093	CYP3A4 CYP3A4@inh CYP3A7
-2.64	mouse	inh		unknown	edema	ADRA1B@inh	cause not known	C0013604	ADRA1B@inh CYP3A4 HTR2B
-2.64	other	act		not verified	hallucinations			C0018524	HTR1A@act
-2.64	other	act		not verified	hemianopia			C0018979	DRD2@act DRD3@act DRD4@act DRD5@act
-2.64	other	inh		not verified	hoarseness			C0019825	ACE ACE@inh
-2.64	other	inh		not verified	neutropenia			C0027947	CYP3A4@inh PTAFR
-2.64	other			not verified	paresthesia			C0030554	HTR1B HTR1D
-2.64	other	inh		not verified	sneezing			C0037383	HTR3A HTR3A@inh HTR6@inh
-2.64	mouse	inh act		literature support	urinary incontinence	HTR2C HTR2C@inh	antagonism of serotonin and adrenergic receptors have been implicated in urinary incontinence http://www.ncbi.nlm.nih.gov/pubmed/15302566	C0042024	ADRA2A@inh CYP2D6@inh CYP3A4 DRD2@act HTR2A HTR2B HTR2C HTR2C@inh OPRK1 SLC6A4 SLC6A4@inh
-2.64	mouse	inh		literature support	ventricular tachycardia	KCNH2	related to long QT syndrome, a known SE for hERG http://www.ncbi.nlm.nih.gov/pubmed/22987108	C0042514	CYP1A2 DRD4 DRD4@inh KCNH2
-2.64	other	inh		not verified	neck rigidity			C0151315	CYP2D6 CYP2D6@inh HTR2C@inh SLC6A4
-2.64	other	inh	metabolizing	not verified	vesiculobullous rash			C0151883	CYP3A4@inh
-2.64	other	inh	metabolizing	not verified	uremic syndrome			C0302810	ABCB1 ABCB1@inh
-2.64	other	inh		not verified	surgical intervention			C0549433	HTR2A@inh
-2.64	other	inh		not verified	coldness			C0812387	CYP2D6 CYP2D6@inh SLC6A2 SLC6A2@inh SLC6A3 SLC6A4
-2.64	other	act		not verified	regurgitation			C2004489	HTR1B@act HTR1D@act
-2.63	other	inh		not verified	drowsiness			C0013144	CHRM1 CHRM1@inh
-2.63	other		metabolizing	not verified	shock			C0036974	CYP1B1
-2.62	other	inh		not verified	liver fatty			C0015695	ADRA2B@inh HTR1D@inh PTAFR
-2.62	other	inh		not verified	arrest			C0018790	DRD5@inh HTR5A KCNH2
-2.62	other	inh	metabolizing	not verified	lymphedema			C0024236	CYP19A1 CYP19A1@inh
-2.62	other	inh	metabolizing	not verified	interstitial nephritis			C0027707	CYP1A2 CYP1A2@inh
-2.62	other	act		not verified	periodontitis			C0031099	DRD2@act DRD3@act DRD4@act DRD5@act HTR2A
-2.62	other	inh		not verified	trismus			C0041105	CHRM1 DRD3@inh DRD4@inh HTR2C
-2.62	other	act		not verified	Dependent edema			C0235437	HTR2C HTR2C@act
-2.62	mouse	inh		unknown	sepsis	PTGS1 PTGS1@inh PTGS2 PTGS2@inh	cause not known	C0243026	PTGS1 PTGS1@inh PTGS2 PTGS2@inh
-2.62	other			not verified	intoxication			C0728899	PTAFR TBXA2R
-2.61	other			not verified	drowsiness			C0013144	CHRM4 HRH4
-2.61	other	inh	metabolizing	not verified	eosinophilia			C0014457	CYP1A2 CYP1A2@inh
-2.61	other			not verified	cholestatic jaundice			C0022354	CA12 CA14 CA5B CA6 CA7 CA9
-2.61	other	inh		not verified	U wave			C0232333	CALML3 CALN1 KCNH2 KCNH2@inh
-2.61	mouse	inh	metabolizing	not verified	endometrial carcinoma			C0476089	CYP19A1 CYP19A1@inh
-2.61	other	inh	metabolizing	not verified	ovarian cancer			C1140680	CYP19A1 CYP19A1@inh
-2.6	other	act		not verified	adrenal insufficiency			C0001623	NR3C1 NR3C1@act
-2.6	other		metabolizing	not verified	constipation			C0009806	CYP2C9
-2.6	mouse		metabolizing	not verified	edema			C0013604	CYP2C9
-2.6	other	inh		not verified	menorrhagia			C0025323	CYP2B6@inh CYP3A4 SLC6A4 SLC6A4@inh
-2.6	other			not verified	nightmares			C0028084	ADORA3
-2.6	other			not verified	stomach			C0038354	HTR4
-2.6	other	inh	metabolizing	not verified	vein thrombosis			C0042487	CYP19A1@inh CYP3A4 CYP3A5
-2.6	other	inh		not verified	wheezing			C0043144	HRH1@inh HRH3
-2.59	other	inh		not verified	pulmonary embolism			C0034065	HTR1B@inh HTR1D@inh HTR2C@inh HTR6@inh
-2.59	other			not verified	vaginitis			C0042267	HTR1F
-2.58	other	inh	metabolizing	not verified	amnesia			C0002622	CYP1A2 CYP2B6@inh CYP2C9
-2.58	other	inh		not verified	amnesia			C0002622	HTR1B HTR1D HTR1D@inh HTR1E HTR1F HTR2C HTR2C@inh
-2.58	other	inh	metabolizing	not verified	moniliasis			C0006840	CYP3A4 CYP3A4@inh
-2.58	other			not verified	fatigue			C0015672	HTR1B HTR1D
-2.58	mouse	inh	metabolizing	not verified	increased body temperature			C0015967	CYP2C9 CYP3A4 CYP3A4@inh CYP3A5
-2.58	mouse	inh		unknown	hyperglycemia	DRD5@inh	cause not known	C0020456	CYP3A4@inh DRD5@inh HTR1E PTAFR
-2.58	other	inh		not verified	psoriasis			C0033860	ADRA1A@inh CYP2D6 SLC6A4
-2.58	other	inh		not verified	accidental pregnancy			C0041747	CYP2B6@inh SLC6A4 SLC6A4@inh
-2.58	other	inh		not verified	photosensitivity reaction			C0162830	ADRA2A@inh CYP2D6 HTR1A@inh HTR2C HTR2C@inh
-2.58	other	act		not verified	malaise			C0231218	HTR1A@act HTR1B@act HTR1D@act
-2.58	other		metabolizing	not verified	twitching			C0231530	CYP2B6
-2.58	other	inh	metabolizing	not verified	sleep disorder			C0851578	CYP3A4 CYP3A4@inh
-2.57	other	inh	metabolizing	not verified	bone disorder			C0005940	CYP2D6 CYP2D6@inh
-2.57	other	inh		not verified	inflammation			C0021368	TOP2A TOP2A@inh
-2.57	other	inh act		not verified	musculoskeletal pain			C0026858	ESR1 ESR1@act ESR1@inh
-2.57	other	inh	metabolizing	not verified	optic neuritis			C0029134	CYP2C9 CYP2C9@inh
-2.57	other	act		not verified	tension headache			C0033893	ADRA2B ADRA2C DRD1 DRD2@act DRD3 DRD4 DRD5 HTR1B HTR1D HTR2B HTR7
-2.57	other	act	metabolizing	not verified	emotional lability			C0085633	CYP3A4 CYP3A4@act
-2.57	other	inh		not verified	migraine			C0149931	HTR2B HTR2C HTR2C@inh
-2.57	mouse	act		literature support	abnormal wound healing	NR3C1 NR3C1@act	Exogenous glucocorticoids are known to inhibit wound repair http://www.ncbi.nlm.nih.gov/pmc/articles/PMC1084153/	C0151692	NR3C1 NR3C1@act
-2.57	other		metabolizing	not verified	photosensitivity reaction			C0162830	CYP3A5 CYP3A7
-2.57	other	act		not verified	dry throat			C0235234	DRD2@act DRD3@act DRD4@act DRD5@act HTR1B HTR1D HTR2B
-2.57	other	act		not verified	tingling			C2242996	HTR1A@act HTR1B@act HTR1D@act
-2.56	other	inh act		not verified	hypochromic anemia			C0002884	ADRA1A@inh ADRA1B@inh ADRA2A@inh ADRA2B@inh DRD1 DRD1@inh DRD2@act DRD5 DRD5@inh HTR1A@inh HTR1D@inh HTR2B HTR2C@inh PTAFR SLC6A4
-2.56	mouse	inh		literature support	ataxia	SCN5A@inh	ataxia has been observed as a phenotype in SCN8A mutant mice	C0004134	SCN5A SCN5A@inh
-2.56	other			not verified	hyperemia			C0020452	ADRA2A
-2.56	other	act		not verified	stupor			C0085628	OPRK1 OPRK1@act
-2.56	other	inh	metabolizing	not verified	pustular rash			C0085641	CYP2B6 CYP2B6@inh CYP3A4
-2.56	other	inh		not verified	injection site pain			C0151828	HTR1D@inh OPRK1
-2.56	other	inh	metabolizing	not verified	skin discoloration			C0151907	CYP2B6@inh
-2.56	other			not verified	initial insomnia			C0393760	ADRA2A HTR7 SLC6A4
-2.55	other	inh		not verified	extravasation			C0015376	TYMS TYMS@inh
-2.55	other		metabolizing	not verified	Immune System Disorders			C0021053	CYP1A2
-2.55	other	inh		not verified	nervousness			C0027769	SLC6A2 SLC6A3 SLC6A4 SLC6A4@inh
-2.55	other	inh		not verified	phlebitis			C0031542	TOP2A TOP2A@inh TOP2B TOP2B@inh
-2.55	other	inh		not verified	seborrhea			C0036508	ADRA2A DRD1 DRD1@inh DRD5 HTR2A HTR2C HTR2C@inh HTR7
-2.55	other			not verified	atrial arrhythmia			C0085611	GLRA1 GLRA2 GLRA3
-2.55	other	act		anecdotal evidence	eye pain	HTR1D@act	perhaps related to hyperesthesia which we showed to be caused by HTR7 receptors	C0151827	HTR1B HTR1B@act HTR1D HTR1D@act HTR1F
-2.55	other	act		not verified	paranoid reaction			C0151836	DRD1 DRD2 DRD2@act DRD3 DRD4 DRD5 HTR2B HTR7
-2.55	other	inh	metabolizing	not verified	solid tumors			C0280100	CYP3A4@inh CYP3A5
-2.55	other	inh		not verified	abdomen enlarged			C0392025	ADRA1B@inh ADRA2A@inh HTR1A@inh HTR1F HTR2B HTR2C HTR2C@inh HTR7
-2.55	other	inh		not verified	lysis			C1536403	TOP2B TOP2B@inh
-2.54	other			not verified	diplopia			C0012569	CACNA1B CYP1A2
-2.54	other		metabolizing	not verified	eye hemorrhage			C0015402	CYP3A5
-2.54	other		metabolizing	not verified	hiccup			C0019521	CYP3A4
-2.54	other	inh		not verified	hyperventilation			C0020578	SLC6A4 SLC6A4@inh
-2.54	other	inh		not verified	hyperventilation			C0020578	HTR1B HTR1D HTR1F HTR2C HTR2C@inh
-2.54	other	inh		not verified	palpitations			C0030252	CYP2C9 PTGS2@inh
-2.54	other	inh	metabolizing	not verified	ulcer			C0041582	CYP2B6@inh CYP3A4 CYP3A4@inh
-2.54	other	inh		not verified	urinary frequency			C0042023	HRH1@inh
-2.54	other			not verified	nasal irritation			C0240557	NR3C1
-2.54	other	act		not verified	analgesia			C0344307	OPRD1 OPRD1@act OPRM1 OPRM1@act
-2.54	other			not verified	breast enlargement			C2225524	CYP1A2 DRD3
-2.53	mouse	inh		unknown	atrioventricular block	HTR3A HTR3A@inh	cause not known	C0004245	HTR3A HTR3A@inh
-2.53	other	act		not verified	reflux esophagitis			C0014869	DRD2@act DRD3@act DRD4 DRD4@act DRD5@act HTR1A@act HTR1D HTR2B HTR7
-2.53	other		metabolizing	not verified	hypertriglyceridemia			C0020557	CYP3A7
-2.53	other			not verified	Immune System Disorders			C0021053	HTR2B
-2.53	other		metabolizing	not verified	pleural			C0032226	CYP1B1
-2.53	other	inh		not verified	onychomycosis			C0040261	ADRA1B@inh ADRA2A@inh ADRA2B@inh CYP2D7P1 HTR1A@inh HTR2B HTR2C@inh
-2.53	other		metabolizing	not verified	Urinary System Disorders			C0042075	CYP3A4
-2.53	other	inh		not verified	vertigo			C0042571	PTGS1 PTGS1@inh PTGS2 PTGS2@inh
-2.53	other	inh		not verified	cardiac conduction abnormalities			C0264886	SCN5A SCN5A@inh
-2.53	other	inh		not verified	peripheral coldness			C0277925	ADRB1 ADRB1@inh
-2.53	other	inh		not verified	stiffness			C0427008	ADRA2A@inh CYP3A4 HTR1D HTR2A HTR2B HTR2C HTR2C@inh SLC6A4
-2.53	other	inh	metabolizing	not verified	face edema			C0542571	CYP2C9 CYP3A4 CYP3A4@inh
-2.53	other	act		not verified	tooth infection			C0877046	DRD2@act HTR2B
-2.53	other			not verified	tubular necrosis			C1720775	UGT1A1
-2.52	other	inh		not verified	diverticulitis			C0012813	ACHE@inh BCHE@inh
-2.52	other	inh	metabolizing	not verified	incontinence			C0021167	CYP3A4 CYP3A4@inh CYP3A7
-2.52	other			not verified	strabismus			C0038379	GABRA1 GABRA2 GABRA3 GABRA5 GABRA6 GABRG1
-2.52	other	inh		not verified	reflexes increased			C0151889	CHRM3 CHRM5@inh
-2.51	other	inh	metabolizing	not verified	duodenitis			C0013298	CYP2C9 CYP2C9@inh
-2.51	other	act		not verified	arrest			C0018790	OPRM1 OPRM1@act
-2.51	other	inh		not verified	heart failure			C0018801	SCN5A SCN5A@inh
-2.51	other		metabolizing	not verified	hypersensitivity			C0020517	CYP3A5 CYP3A7
-2.51	mouse	inh		related phenotype	hypertension	PTGS1@inh PTGS2 PTGS2@inh	increased mean systemic arterial blood pressure	C0020538	PTGS1@inh PTGS2 PTGS2@inh
-2.51	mouse	inh		literature support	intestinal ulcer	PTGS1 PTGS1@inh PTGS2 PTGS2@inh	prostaglandins are known to be involved in gastric mucosal protection http://www.ncbi.nlm.nih.gov/pubmed/18923189	C0151971	IL8 PTGS1 PTGS1@inh PTGS2 PTGS2@inh
-2.51	other	inh		not verified	tenderness			C0234233	ADRB1 ADRB1@inh ADRB2
-2.51	other		metabolizing	not verified	euphoria			C0235146	CYP3A7
-2.51	other	inh	metabolizing	not verified	impotence			C0242350	CYP2B6@inh CYP2C9@inh
-2.51	other		metabolizing	not verified	bloating			C1291077	CYP2C19
-2.5	other	inh	metabolizing	not verified	angioedema			C0002994	CYP1A2 CYP1A2@inh CYP2C8 CYP3A4
-2.5	mouse	inh		false positive	corneal opacity	PTGS1 PTGS1@inh PTGS2 PTGS2@inh	related to ophthalmic use	C0010038	PTGS1 PTGS1@inh PTGS2 PTGS2@inh UGT2B7
-2.5	other	inh		not verified	ear pain			C0013456	SLC6A3 SLC6A3@inh SLC6A4 SLC6A4@inh
-2.5	other	inh	metabolizing	not verified	folliculitis			C0016436	CYP2B6@inh
-2.5	other	inh		not verified	gynecomastia			C0018418	ADRA1D@inh
-2.5	other	inh		not verified	arrest			C0018790	SCN5A SCN5A@inh
-2.5	other			not verified	night sweats			C0028081	HTR2A HTR2B HTR2C SLC6A4
-2.5	other	inh		not verified	obstruction			C0028778	CHRM1 CHRM3 CHRM3@inh CHRM4 CHRM5@inh
-2.5	other	act	metabolizing	not verified	weight gain			C0043094	CYP2C19 CYP2C9 CYP3A4@act
-2.5	other	inh	metabolizing	not verified	acute interstitial nephritis			C0149937	CYP1A2 CYP1A2@inh
-2.5	other			not verified	drug withdrawal			C0152128	SIGMAR1
-2.5	other	act		not verified	disorientation			C0233407	OPRD1 OPRD1@act OPRK1 OPRK1@act OPRM1@act
-2.5	other	inh		not verified	disorientation			C0233407	CHRM5 CHRM5@inh
-2.5	other	act		not verified	vaginal infection			C0404521	DRD2@act DRD3@act DRD4@act DRD5@act
-2.5	other	inh		not verified	lupus			C0409974	CYP2C9 CYP2C9@inh FMO1
-2.49	other	inh	metabolizing	not verified	abscess			C0000833	CYP2B6@inh CYP2C9
-2.49	other	inh		not verified	anorexia			C0003123	CYP2D6@inh SLC6A4 SLC6A4@inh
-2.49	other	act		not verified	aphasia			C0003537	CYP2D6 HTR1A@act HTR1D HTR2A HTR2B HTR7
-2.49	other			not verified	arthralgia			C0003862	HTR1B HTR1D HTR1F HTR2B
-2.49	other			not verified	eyelid ptosis			C0005745	ADRB1 ADRB2 CYP2D7P1
-2.49	other	act	metabolizing	not verified	hemolysis			C0019054	CYP2C9@act
-2.49	other	inh		not verified	laryngitis			C0023067	HTR2B HTR2C HTR2C@inh
-2.49	other	inh		not verified	optic neuropathy			C0029132	PDE5A PDE5A@inh
-2.49	other	inh act		anecdotal evidence	porphyria	ESR1@act ESR1@inh	Oral contraceptives and postmenopausal estrogen replacement therapy are recognized as risk factors for the development of porphyria cutanea tarda (PCT) in women. http://www.ncbi.nlm.nih.gov/pubmed/11128750	C0032708	ESR1@act ESR1@inh
-2.49	other	act		not verified	thirst			C0039971	HTR1B@act HTR1D@act HTR1E HTR1F
-2.49	other	inh		not verified	azotemia			C0242528	PTGS1@inh PTGS2 PTGS2@inh
-2.49	other		metabolizing	not verified	left ventricular dysfunction			C0242698	CYP3A7
-2.49	other			not verified	eruptions			C0302295	NR3C1
-2.49	other	inh		not verified	loss of libido			C2981158	CYP2D6@inh LDLCQ3 LDLCQ3@inh
-2.48	other	inh		not verified	deafness			C0011053	ADRA1B@inh ADRA2A HTR2C@inh
-2.48	other	inh	metabolizing	not verified	eczema			C0013595	CYP1A2 CYP2B6@inh CYP2C9
-2.48	other	inh		not verified	pelvic pain			C0030794	CYP2D6@inh SLC6A4
-2.48	mouse	inh	metabolizing	not verified	polyuria			C0032617	CYP2B6@inh CYP2C9
-2.48	other	inh	metabolizing	not verified	rash erythematous			C0234913	CYP2D6 CYP2D6@inh CYP3A4
-2.47	other	inh		not verified	eosinophilia			C0014457	DRD2@inh DRD3@inh DRD5@inh
-2.47	other	act		not verified	fluid retention			C0268000	ESR1@act
-2.47	mouse	act		not verified	impaired coordination			C0520966	OPRK1@act
-2.47	other	inh		not verified	eosinophil count increased			C2240374	HTR2C@inh
-2.46	other	inh		not verified	bursitis			C0006444	HTR2A HTR2C HTR2C@inh
-2.46	other		metabolizing	not verified	dizziness			C0012833	CYP3A7
-2.46	other	inh		not verified	hyperhidrosis			C0020458	CYP2D6 CYP2D6@inh HTR1A HTR2A HTR2B HTR2C HTR7
-2.46	mouse	inh	metabolizing	not verified	ventricular tachycardia			C0042514	CYP1A2@inh
-2.46	other	act		not verified	photopsia			C0085635	DRD1 DRD1@act DRD4@act DRD5 DRD5@act HTR2C
-2.46	other	inh		unknown	ventricular extrasystoles	ADRA2A@inh	cause not known	C0151636	ADRA2A@inh HRH2 HTR2A
-2.46	other			not verified	hangover			C0221100	GABRA1 GABRB1 GABRB2 GABRB3 GABRD GABRE GABRG1 GABRG2 GABRG3 GABRP GABRR1 GABRR2 GABRR3
-2.46	other	inh		not verified	impotence			C0242350	SLC6A2@inh SLC6A3
-2.45	mouse	inh	metabolizing	not verified	ascites			C0003962	CYP3A4@inh CYP3A7
-2.45	other	act		not verified	ischemia			C0022116	HTR1B@act HTR1D@act
-2.45	other		metabolizing	not verified	emotional lability			C0085633	CYP2C19
-2.45	other			not verified	upset stomach			C0235309	ADRA2A ADRA2B ADRA2C HTR1D HTR2A HTR2B HTR2C HTR6 HTR7 SLC6A4
-2.45	mouse			same phenotype	tonic-clonic seizures	HTR2C		C0494475	CYP3A7 HTR2C SLC6A4
-2.45	other		metabolizing	not verified	male breast			C0553724	CYP3A5
-2.45	other	inh		not verified	Infestations			C0851341	CYP2D6 CYP3A4 HTR2C@inh
-2.44	other	inh		not verified	testicle pain			C0039591	SLC6A2 SLC6A2@inh
-2.44	other	inh	metabolizing	not verified	apathy			C0085632	CYP2C19@inh
-2.44	mouse		metabolizing	not verified	hypoactivity			C0086439	CYP2B6
-2.44	other			not verified	vaginal bleeding			C0151706	CYP1B1 NR3C2
-2.44	other			not verified	interstitial lung disease			C0206062	LCK
-2.44	other	inh		not verified	cold sweat			C0232431	SLC6A2 SLC6A2@inh
-2.44	other	inh		not verified	gastric irritation			C0392176	SLC12A3 SLC12A3@inh
-2.44	other	act		not verified	dementia			C0497327	ADRA2A DRD4@act DRD5@act HTR7
-2.44	other	act		not verified	gastrointestinal pain			C0687713	PTGS2@act
-2.44	other	act		not verified	urine output			C1287298	PTGS2@act
-2.44	other	inh		not verified	urine output			C1287298	TOP2B TOP2B@inh
-2.43	other	inh	metabolizing	not verified	amenorrhea			C0002453	CYP3A4@inh
-2.43	other			not verified	dyspnea			C0013404	ADRB1
-2.43	other	inh	metabolizing	not verified	furunculosis			C0016867	CYP2B6@inh
-2.43	mouse	inh		anecdotal evidence	myoclonus	MAOB@inh	anectodal evidence for a connection between serotnin syndrome and MAO inhibitors http://ajp.psychiatryonline.org/article.aspx?articleid=97932	C0027066	MAOB@inh
-2.43	other	inh		not verified	neurosis			C0027932	CYP2B6@inh CYP2D6 SLC6A4@inh
-2.43	other	inh	metabolizing	not verified	mouth ulceration			C0149745	CYP2B6@inh CYP2C9 CYP3A4@inh
-2.43	other	inh		not verified	gamma glutamyl transpeptidase increased			C0151662	HTR2C@inh PTAFR TBXA2R
-2.43	other	inh		not verified	face edema			C0542571	ADRA2A@inh CYP2D6 CYP2D6@inh HTR2A HTR2B
-2.43	other	act		not verified	rhinorrhea			C1260880	HTR2A HTR2A@act
-2.42	other		metabolizing	not verified	arrhythmia			C0003811	CYP1A2 CYP2C9
-2.42	other	act		not verified	breast pain			C0024902	ESR1@act
-2.42	other	inh		not verified	urinary urgency			C0085606	ADRA2A@inh HTR1F HTR2C HTR2C@inh
-2.42	other			not verified	bone pain			C0151825	HTR1F
-2.41	other	act		not verified	anger			C0002957	HTR1A@act HTR2B HTR2C
-2.41	other	inh		not verified	ecchymosis			C0013491	CYP2B6@inh SLC6A3
-2.41	other	inh	metabolizing	not verified	heartburn			C0018834	CYP1A2@inh CYP2C8
-2.41	other	inh		not verified	nodules			C0028259	CYP2C8 LDLCQ3 LDLCQ3@inh
-2.41	other	inh		not verified	sweating			C0038990	HTR1D HTR2B HTR2C@inh
-2.41	mouse		metabolizing	not verified	tremors			C0040822	CYP3A7
-2.41	other	inh		not verified	vulvovaginitis			C0042998	CYP19A1 CYP19A1@inh ESR1@inh
-2.41	other			not verified	abdominal pain lower			C0232495	ADRA2A HTR2B HTR2C
-2.41	other		metabolizing	not verified	aplasia			C0243065	GSTA1
-2.41	other	inh		not verified	lip			C0264511	HTR2C@inh
-2.41	other			not verified	foreign body sensation			C0423602	PTGFR
-2.41	other	act		not verified	parosmia			C1510410	HTR1B@act HTR1D@act MAOA
-2.4	other		metabolizing	not verified	hemolytic anemia			C0002878	CYP2C8
-2.4	other			not verified	metastases			C0027627	CES1
-2.4	other			not verified	upper respiratory tract infection			C0041912	CYP3A4 SLC6A4
-2.4	other	inh		not verified	vertigo			C0042571	CYP2D6@inh SLC6A4
-2.4	other	inh	metabolizing	not verified	retching			C0232602	CYP2C19@inh
-2.4	other			not verified	blurred vision			C0344232	ADRA2A HTR2A
-2.39	other			not verified	gynecomastia			C0018418	CACNA1G CACNA1I CYP3A5
-2.39	other		metabolizing	not verified	herpes			C0019340	CYP2C9
-2.39	other			not verified	pleural effusion			C0032227	LCK
-2.39	other	inh		not verified	tics			C0040188	CHRM1 HTR1B@inh HTR2C HTR6 HTR6@inh
-2.39	other	inh	metabolizing	not verified	marrow depression			C0151773	CYP2C19 CYP2C19@inh
-2.39	mouse			same phenotype	decreased heart rate	KCNH2		C0428977	KCNH2
-2.39	other	inh		not verified	insomnia			C0917801	DRD3@inh HTR1A HTR2C HTR6 HTR7
-2.39	mouse	inh		unknown	weakness	AGTR1@inh	cause not known	C1883552	AGTR1@inh
-2.38	other			not verified	bundle branch block			C0006384	KCNH2
-2.38	other	inh		not verified	Connective Tissue Disorders			C0009782	HTR2B HTR2C HTR2C@inh SLC6A4
-2.38	other	inh		not verified	drooling			C0013132	ADRA2B ADRA2B@inh
-2.38	other	inh		not verified	drooling			C0013132	BCHE@inh
-2.38	mouse	inh		not verified	hemorrhage			C0019080	TOP2A TOP2A@inh
-2.38	other	inh	metabolizing	not verified	skin changes			C0020757	CYP1B1@inh
-2.38	other	inh		not verified	labyrinthitis			C0022893	HRH1@inh
-2.38	other	inh		not verified	cirrhosis			C0023890	LDLCQ3 LDLCQ3@inh
-2.38	other			not verified	restless legs			C0035258	HTR2C SLC6A4
-2.38	other	inh		not verified	tenosynovitis			C0039520	ADRA2A@inh HTR1A@inh HTR2A HTR2C@inh
-2.38	other			not verified	oculogyric crisis			C0085637	CALM1 CALML3 CALN1
-2.38	other	inh		not verified	orofacial dyskinesia			C0152115	CYP1A2 DRD3@inh DRD4@inh DRD5@inh
-2.38	other	inh act		not verified	vaginal discharge			C0227791	CYP19A1@inh ESR1@act ESR1@inh
-2.38	other	act		not verified	visual hallucinations			C0233763	DRD2@act DRD3@act DRD4@act DRD5@act
-2.38	other		metabolizing	not verified	ventricular dysfunction			C0242973	CYP3A7
-2.38	other	inh	metabolizing	not verified	secondary malignancy			C0751623	CYP1B1@inh
-2.38	other	act		not verified	rhinorrhea			C1260880	OPRD1@act OPRK1 OPRM1@act
-2.37	other	inh		not verified	gynecomastia			C0018418	CYP2B6 SLC6A2 SLC6A4@inh
-2.36	other	act		not verified	arrhythmia			C0003811	ADRA2A@act
-2.36	other	inh	metabolizing	not verified	blisters			C0005758	CYP1A2@inh
-2.36	other			not verified	confusion			C0009676	GABRA2 GABRA3 GABRA5 GABRB2 GABRD GABRE GABRG1 GABRG2 GABRG3 GABRP
-2.36	other			not verified	flushing			C0016382	CYP2D6 HTR2B
-2.36	other		metabolizing	not verified	reflux			C0017168	CYP2D6 CYP3A4
-2.36	other			not verified	hemorrhoids			C0019112	SLC6A3 SLC6A4
-2.36	other			not verified	nephropathy			C0022658	SLC15A1
-2.36	mouse	inh	metabolizing	not verified	kidney inflammation			C0027697	CYP2C9@inh
-2.36	other			not verified	nystagmus			C0028738	TSPO
-2.36	mouse	inh	metabolizing	not verified	lung inflammation			C0032285	CYP2B6@inh
-2.36	other	inh		not verified	thrombocytopenia			C0040034	PTGS1 PTGS2 PTGS2@inh
-2.36	other		metabolizing	not verified	viral infection			C0042769	CYP3A4
-2.36	other	inh act		not verified	dissociation			C0086168	ABCB1 ABCB1@act ABCB1@inh ABCB5 TBC1D9
-2.36	other	inh act	metabolizing	not verified	epidermal necrolysis			C0151626	CYP2B6@act CYP3A4@act CYP3A4@inh
-2.36	other		metabolizing	not verified	alkaline phosphatase increased			C0151849	CYP3A4
-2.36	other	inh		not verified	QT prolonged			C0151878	ADRA1A@inh CYP2D7P1 CYP3A7
-2.36	other	inh	metabolizing	not verified	QT prolonged			C0151878	CYP3A4 CYP3A4@inh
-2.36	other	inh		not verified	blurred vision			C0344232	CYP2D6 CYP2D6@inh SLC6A4
-2.35	other		metabolizing	not verified	dysmenorrhea			C0013390	CYP2C19
-2.35	other	act		not verified	folliculitis			C0016436	NR3C1@act
-2.35	other	inh		not verified	Stevens Johnson Syndrome			C0038325	CYP2C9 PTGS1@inh UGT2B7
-2.35	other	act	metabolizing	not verified	abnormal liver function			C0086565	CYP2C8 CYP3A7@act
-2.34	other		metabolizing	not verified	abdominal cramps			C0000729	CYP3A4 CYP3A7
-2.34	other			not verified	amenorrhea			C0002453	MAOB
-2.34	other	inh		not verified	asthma			C0004096	HTR2C HTR2C@inh
-2.34	other		metabolizing	not verified	cyst			C0010709	CYP2C9 CYP3A4
-2.34	other	inh act		not verified	dermatomyositis			C0011633	CYP2C9@act LDLCQ3 LDLCQ3@inh
-2.34	other	inh act	metabolizing	not verified	toxic epidermal necrolysis			C0014518	CYP2B6@act CYP3A4@act CYP3A4@inh
-2.34	other		metabolizing	not verified	gum hemorrhage			C0017565	CYP3A4 CYP3A5
-2.34	other	inh		not verified	gynecomastia			C0018418	HRH2@inh
-2.34	other	inh		not verified	ketosis			C0022638	CHRM5@inh HTR1B@inh HTR6@inh
-2.34	other	inh		not verified	psychosis			C0033975	MAOB@inh
-2.34	mouse			not verified	kidney failure			C0035078	UGT1A4
-2.34	other	inh	metabolizing	not verified	shock			C0036974	CYP1A1@inh CYP3A4 CYP3A7
-2.34	mouse	inh	metabolizing	not verified	urinary incontinence			C0042024	CYP2B6@inh
-2.34	other		metabolizing	not verified	lysis			C1536403	GSTA1
-2.33	other	act		not verified	rheumatoid arthritis			C0003873	DRD2@act HTR1B HTR1D HTR2A HTR2B HTR7
-2.33	other			not verified	hematemesis			C0018926	HTR1E HTR2B
-2.33	other			not verified	urinary frequency			C0042023	HTR2A HTR2C
-2.33	other			not verified	micturition disorder			C0042035	CYP2D6 SLC6A2
-2.33	other		metabolizing	not verified	substernal chest pain			C0151826	CYP3A4
-2.33	other			not verified	blindness			C0456909	ABCB1 ABCB5 TBC1D9
-2.32	other	inh	metabolizing	not verified	carpal tunnel syndrome			C0007286	CYP19A1 CYP19A1@inh
-2.32	other			not verified	drug abuse			C0013146	OPRL1
-2.32	other		metabolizing	not verified	erythema nodosum			C0014743	CYP2B6 CYP2C9
-2.32	other	inh		not verified	hyperhidrosis			C0020458	SLC6A2@inh SLC6A4
-2.32	other		metabolizing	not verified	leg cramps			C0023218	CYP1A2 CYP2C9 CYP3A4
-2.32	other	act		false positive	myocardial infarction	HTR1B@act HTR1D@act	false positive due to identical warnings on triptan labels	C0027051	HTR1A@act HTR1B@act HTR1D@act
-2.32	other			not verified	pleural			C0032226	LCK
-2.32	mouse		metabolizing	not verified	rhinitis			C0035455	CYP3A4
-2.32	other	act		not verified	uterus			C0042131	HTR1A@act
-2.31	other			not verified	drowsiness			C0013144	GABRA2 GABRA3 GABRA4 GABRA5 GABRA6 GABRG1
-2.31	other	inh		not verified	nervousness			C0027769	CYP2C9 PTGS1@inh
-2.31	mouse		metabolizing	not verified	weight loss			C0043096	CYP3A5
-2.31	mouse		metabolizing	not verified	muscle weakness			C0151786	CYP1A2 CYP3A4
-2.31	other	inh		not verified	SGOT increased			C0151904	CYP2D6 CYP2D6@inh HTR2C@inh
-2.31	other			not verified	disturbance in attention			C0233414	OPRK1
-2.31	other	inh		not verified	auditory hallucinations			C0233762	SLC6A3@inh
-2.31	other		metabolizing	not verified	euphoria			C0235146	CYP2B6
-2.31	other		metabolizing	not verified	leukoencephalopathy			C0270612	CYP3A5
-2.31	other	inh		not verified	Mental impairment			C1306341	HTR2C@inh
-2.3	other	inh		not verified	angioedema			C0002994	SLC15A1 SLC15A1@inh
-2.3	mouse			not verified	congestive heart failure			C0018802	HTR2A
-2.3	other	inh	metabolizing	not verified	hematemesis			C0018926	CYP2C19@inh
-2.3	other			not verified	laryngospasm			C0023066	CYP2D6 HTR1B HTR5A
-2.3	other	inh	metabolizing	not verified	leukorrhea			C0023533	CYP2B6@inh
-2.3	other			not verified	desquamation			C0237849	RXRA
-2.3	other	inh		not verified	thrombocytopenic purpura			C0857305	ADRB1@inh
-2.29	other		metabolizing	not verified	Cognitive Disorder			C0009241	CYP2D7P1
-2.29	mouse	inh		literature support	skin inflammation	ACE ACE@inh	ACE inhibitors modulate dermatitis http://www.ncbi.nlm.nih.gov/pubmed/12646655	C0011603	ACE ACE@inh
-2.29	mouse	inh		literature support	exophthalmos	SLC6A4@inh	serotonin can induce exophthalmos http://www.springerlink.com/content/g071849027021w13/	C0015300	CYP2B6@inh SLC6A2 SLC6A3 SLC6A4@inh
-2.29	other	inh		not verified	Eye Disorders			C0015397	CYP2D6 CYP2D6@inh SLC6A4
-2.29	other	act		not verified	gangrene			C0017086	ADRA2A@act DRD4@act
-2.29	mouse	act		not verified	myoclonus			C0027066	OPRK1@act
-2.29	other		metabolizing	not verified	otitis media			C0029882	CYP3A4
-2.29	other	inh		not verified	sleep disturbances			C0037317	MAOA@inh MAOB@inh
-2.29	other	inh act		not verified	sneezing			C0037383	DRD2@act DRD5@act HTR1B HTR1B@inh HTR1D
-2.29	other	inh		not verified	corneal lesion			C0151571	SLC6A4@inh
-2.29	other	inh		not verified	black tongue			C0235347	KCND3 SLC6A2 SLC6A2@inh SLC6A3 SLC6A4@inh
-2.29	other	inh		not verified	difficulty in micturition			C0241705	ADRB2@inh ADRB3
-2.29	other		metabolizing	not verified	mucositis			C0333355	CYP1B1
-2.29	mouse			related phenotype	impaired coordination	MAOA	impaired balance	C0520966	MAOA
-2.29	other	inh		not verified	early morning awakening			C0541798	SLC6A2 SLC6A2@inh SLC6A3
-2.29	other		metabolizing	not verified	gastrointestinal reactions			C0542184	ABCC8
-2.28	other	inh		not verified	arthritis			C0003864	AGTR1@inh
-2.28	mouse	inh	metabolizing	not verified	gastrointestinal hemorrhage			C0017181	CYP2B6@inh CYP2C9@inh
-2.28	other			not verified	heartburn			C0018834	CYP2C9 UGT1A4
-2.28	other	inh		not verified	cholestatic jaundice			C0022354	LDLCQ3 LDLCQ3@inh
-2.28	other	inh		not verified	cholestatic jaundice			C0022354	SLC12A3 SLC12A3@inh
-2.28	other			not verified	Pain in extremity			C0030196	CYP2D7P1 HTR2B HTR2C
-2.28	other	inh		not verified	cerebrovascular accident			C0038454	KCNH2 KCNH2@inh
-2.28	other	inh		not verified	toothache			C0040460	AGTR1 AGTR1@inh
-2.28	other	inh		not verified	vasodilation			C0042401	SLC6A4 SLC6A4@inh
-2.28	other	inh	metabolizing	not verified	irregular pulse			C0392684	CYP2D6@inh
-2.27	mouse			literature support	atrioventricular block	SCN5A	numerous cardiac phenotypes are observed for SCN5A KO mice	C0004245	SCN5A
-2.27	other			not verified	extrapyramidal syndrome			C0015371	HTR3B HTR3C HTR3D HTR3E
-2.27	mouse	inh	metabolizing	not verified	kidney inflammation			C0027697	CYP1A2 CYP1A2@inh
-2.27	other	act		not verified	osteoarthritis			C0029408	DRD3@act DRD4@act DRD5@act
-2.27	other			not verified	stridor			C0038450	CHRM1
-2.27	other	inh		not verified	suicide attempt			C0038663	ADRA2B@inh HTR1D HTR2C@inh SLC6A4
-2.27	other		metabolizing	not verified	tinnitus			C0040264	CYP3A7
-2.27	other			not verified	first degree AV block			C0085614	HTR2A OPRK1 PTAFR
-2.27	other			not verified	depressive symptoms			C0086132	CYP2D6 HTR1B HTR1D SLC6A4
-2.27	other	inh		unknown	ventricular extrasystoles	HTR3A@inh	cause not known	C0151636	HTR3A@inh
-2.27	other	act		not verified	feeling cold			C0235150	DRD3@act DRD4@act DRD5@act
-2.27	other			not verified	impaired concentration			C0235198	HTR1B HTR1D
-2.26	other		metabolizing	not verified	Psychiatric Disorders			C0004936	CYP3A4
-2.26	other	inh	metabolizing	not verified	coma			C0009421	CYP2B6@inh
-2.26	other		metabolizing	not verified	confusion			C0009676	CYP2C9
-2.26	mouse		metabolizing	not verified	enlarged liver			C0019209	CYP2D7P1
-2.26	mouse	inh		anecdotal evidence	lung inflammation	PTGS2@inh	cyclooxygenase-2 are involved in the molecular pathogenesis of inflammatory lung diseases http://ajplung.physiology.org/content/290/5/L797.full	C0032285	CYP2C9 PTGS2 PTGS2@inh
-2.26	other	inh		not verified	psoriasis			C0033860	ADRB1@inh
-2.26	other	inh	metabolizing	not verified	visual field defect			C0036454	CYP2B6@inh
-2.26	other			not verified	urinary urgency			C0085606	CHRM1 CHRM2
-2.26	other	inh		not verified	abnormal liver function			C0086565	PTGS1@inh PTGS2 PTGS2@inh
-2.26	other			not verified	decreased appetite			C0232462	CYP2D6 HTR2C
-2.25	other		metabolizing	not verified	cholecystitis			C0008325	CYP1A2 CYP2C9
-2.25	mouse			not verified	kidney failure			C0035078	UGT1A1
-2.25	other	inh		not verified	retinopathy			C0035309	ABCB1 ABCB1@inh EBP
-2.25	other			not verified	retroperitoneal fibrosis			C0035357	ADRB1 ADRB2 HTR2B HTR6
-2.25	other		metabolizing	not verified	body odor			C0085595	CYP2E1
-2.25	other	inh		not verified	pustular rash			C0085641	SLC6A4 SLC6A4@inh
-2.25	other			not verified	creatinine increased			C0151578	DCK
-2.25	other			not verified	abnormality of accommodation			C0152198	HTR1F
-2.25	other	inh		not verified	abdominal pain upper			C0232492	HTR1D HTR2B HTR2C HTR2C@inh
-2.25	other			not verified	involuntary muscle contractions			C0235086	HTR2C
-2.25	other			not verified	renal impairment			C0341697	UGT1A4
-2.25	mouse	inh		related phenotype	enlarged lymph nodes	PTGS2@inh	abnormal mesenteric lymph node morphology	C0497156	CYP2C9 PTGS2@inh
-2.25	other	inh		not verified	hypertensive			C0857121	ADRB1 ADRB1@inh
-2.24	other	inh	metabolizing	not verified	ulcerative colitis			C0009324	CYP2C19@inh
-2.24	other	inh		not verified	esophageal			C0014852	CYP2C9 PTGS2 PTGS2@inh
-2.24	other			not verified	goiter			C0018021	CYP3A4 HTR2B
-2.24	other		metabolizing	not verified	hemorrhoids			C0019112	CYP2C9 CYP3A4
-2.24	other	inh		not verified	hypoproteinemia			C0020639	HTR1D@inh PTAFR
-2.24	other			not verified	lens			C0023308	CALML3 CALN1
-2.24	other	act		not verified	cramps			C0026821	ESR1@act
-2.24	mouse	inh		not verified	myopia			C0027092	CA14 CA4@inh CA5A CA5B CA6 CA7
-2.24	mouse	inh		literature support	oliguria	HTR2C	HTR2C KO mice show dehydration	C0028961	HTR2C SLC6A4@inh
-2.24	other	inh		not verified	palpitations			C0030252	CYP2D6 SLC6A4 SLC6A4@inh
-2.24	other	act		not verified	genital pruritus			C0033777	ESR1@act
-2.24	other	inh		not verified	thrombocytopenia			C0040034	CYP2D6@inh HTR2C@inh
-2.24	other	inh	metabolizing	not verified	erythema			C0041834	CYP1A2 CYP1A2@inh
-2.24	other			not verified	abnormal dreams			C0234458	OPRK1
-2.24	other	inh	metabolizing	not verified	impotence			C0242350	CYP3A5 CYP3A5@inh CYP3A7
-2.24	other	inh		not verified	nodal arrhythmia			C0264893	KCNH2@inh
-2.23	mouse	inh		same phenotype	dehydration	HTR2C@inh		C0011175	CYP3A4@inh HTR2C@inh SLC6A4
-2.23	other	inh		not verified	gout			C0018099	AGTR1@inh CYP2C9
-2.23	mouse	inh	metabolizing	not verified	enlarged liver			C0019209	CYP3A4@inh
-2.23	other			not verified	hypesthesia			C0020580	SLC6A4
-2.23	other	inh		not verified	pharyngitis			C0031350	AGTR1@inh
-2.23	other	inh	metabolizing	not verified	rectal disorder			C0034882	CYP3A4@inh
-2.23	other	inh	metabolizing	not verified	ulcerative stomatitis			C0038367	CYP2C19 CYP2C19@inh
-2.23	other	inh		not verified	impotence			C0242350	MAOB MAOB@inh
-2.23	mouse			unknown	enlarged lymph nodes	SLC6A4	cause not known	C0497156	SLC6A4
-2.22	other	act		not verified	angina			C0002962	HTR1B@act HTR1D@act
-2.22	other			not verified	confusion			C0009676	HTR2B
-2.22	mouse	inh	metabolizing	not verified	hydronephrosis			C0020295	CYP3A4@inh
-2.22	mouse			not verified	necrosis			C0027540	ALOX5
-2.22	other	inh	metabolizing	not verified	voice alteration			C1527340	CYP2B6@inh
-2.21	other		metabolizing	not verified	drug eruption			C0011609	CYP3A5
-2.21	other			not verified	eosinophilia			C0014457	PTGS1 PTGS2
-2.21	mouse	inh		not verified	hyperglycemia			C0020456	SLC12A1 SLC12A1@inh
-2.21	other			not verified	hyponatremia			C0020625	ACE
-2.21	other			not verified	chills and fever			C0085594	CYP2C9 UGT2B7
-2.21	other	inh	metabolizing	not verified	oral lesions			C0149744	CYP1A2@inh
-2.21	other	inh		not verified	thinking abnormal			C0233632	HTR2C@inh
-2.21	other		metabolizing	not verified	photosensitivity			C0349506	CYP1A2
-2.2	mouse			not verified	alopecia			C0002170	CYP2D6 HTR2A HTR2B
-2.2	mouse	inh		related phenotype	decreased cardiac output	ADRB1@inh	decreased heart rate	C0007166	ADRB1@inh
-2.2	mouse			related phenotype	kidney failure	ACE	kidney atrophy	C0035078	ACE
-2.2	other			not verified	scleritis			C0036416	PTGS1
-2.2	other	inh	metabolizing	not verified	polyarthritis			C0162323	CYP3A4@inh
-2.2	other	inh	metabolizing	not verified	impotence			C0242350	ABCB1 ABCB1@inh
-2.2	mouse			same phenotype	hyperactivity	CHRNA7		C0424295	CHRNA7
-2.2	other	inh		not verified	hyperuricemia			C0740394	SLC12A3 SLC12A3@inh
-2.2	other	act		not verified	gastrointestinal discomfort			C1096250	HTR1A@act
-2.2	other			not verified	bleeding diathesis			C1458140	PTGS1
-2.2	other	inh	metabolizing	not verified	vaginal hemorrhage			C2979982	CYP19A1@inh CYP3A5
-2.19	other		metabolizing	not verified	hemolytic anemia			C0002878	ABCC8
-2.19	mouse	inh	metabolizing	not verified	skin inflammation			C0011603	CYP2B6@inh
-2.19	other	inh	metabolizing	not verified	gynecomastia			C0018418	CYP2C8@inh
-2.19	other		metabolizing	not verified	hematoma			C0018944	CYP3A4
-2.19	other	act		not verified	infarction			C0021308	HTR1A@act HTR1B@act HTR1D@act
-2.19	other	inh act		not verified	intestinal obstruction			C0021843	ADRA2B@inh DRD2@act HTR1D@inh HTR2B
-2.19	other			not verified	keratosis			C0022593	CACNA1C CACNA1D CACNA1F CACNA1S
-2.19	other	inh		not verified	fibroids			C0023267	HTR2C SLC6A4@inh
-2.19	other	inh		not verified	lymphocytic leukemia			C0023448	TOP2B TOP2B@inh
-2.19	other	inh		not verified	myelodysplastic syndrome			C0026986	TOP2B TOP2B@inh
-2.19	mouse	act		literature support	myopia	CHRM1@act	muscarinic antagonists have been shown to stopping the progression of myopia via M1 and M4 http://www.ncbi.nlm.nih.gov/pubmed/22836762	C0027092	CHRM1@act
-2.19	other	inh		not verified	postmenopausal bleeding			C0032776	AR@inh
-2.19	other			not verified	ventricular fibrillation			C0042510	KCNH2
-2.19	other		metabolizing	not verified	deep vein thrombosis			C0149871	CYP3A4
-2.19	other		metabolizing	not verified	generalized edema			C0151603	CYP3A4
-2.19	other			not verified	low HDL			C0151691	RXRA
-2.19	other	inh		not verified	circumoral paresthesia			C0151838	MAOA MAOB@inh
-2.19	other	inh		not verified	corneal deposits			C0162281	IL8 PTGS1@inh PTGS2 PTGS2@inh
-2.19	other			not verified	irritant dermatitis			C0162823	RXRA
-2.19	other	inh		not verified	vaginal discharge			C0227791	HTR1D@inh HTR2C@inh
-2.19	other			not verified	antisocial reaction			C0233523	CACNA1B
-2.19	other	act		not verified	abdominal distress			C0235295	IL8 PTGS2@act
-2.19	other	inh		not verified	acute urinary retention			C0341742	PGD PGD@inh
-2.19	other	inh		not verified	withdrawn			C0424092	AGTR1 AGTR1@inh
-2.19	other			not verified	paralysis			C0522224	SCN5A
-2.19	other	inh		not verified	Decreased carbohydrate tolerance			C0541820	AR@inh ESR1@inh
-2.19	mouse	inh		literature support	hypovolemia	ACE ACE@inh	polyuria and abnormal urine homeostasis are symptoms of ACE mutant mice, leading to decreased blood volume	C0546884	ACE ACE@inh
-2.19	other	inh		not verified	vaginal irritation			C0558368	AR@inh ESR1@inh
-2.19	other			not verified	acute generalized exanthematous pustulosis			C0877055	CACNA1C CACNA1D CACNA1F CACNA1S
-2.19	other		metabolizing	not verified	Autonomic Nervous System Disorders			C1145628	CYP2C19
-2.19	other			not verified	embolus			C1704212	AOX1
-2.18	mouse	inh	metabolizing	not verified	colitis			C0009319	CYP2C19@inh
-2.18	mouse	inh		unknown	hypokalemia	ADRA2B@inh	cause not known	C0020621	ADRA2B@inh
-2.18	other	inh		not verified	arthrosis			C0022408	CYP2D6 CYP2D6@inh HTR2C@inh
-2.18	mouse	inh	metabolizing	not verified	hypotonia			C0026827	CYP2B6@inh
-2.18	other	inh	metabolizing	not verified	stomatitis			C0038362	CYP2C19@inh
-2.18	other	inh		not verified	elevated erythrocyte sedimentation rate			C0151632	HTR2C@inh
-2.18	other	inh		not verified	hesitancy			C0152032	SLC6A2 SLC6A2@inh SLC6A4
-2.18	other	act		not verified	hyperthermia			C1704628	GABRA1@act
-2.17	other		metabolizing	not verified	anaphylaxis			C0002792	CYP2C8
-2.17	other	inh	metabolizing	not verified	diabetes			C0011849	CYP2B6@inh CYP3A4@inh
-2.17	other	inh		not verified	systemic lupus erythematosus			C0024141	SCN5A SCN5A@inh
-2.17	other			not verified	mastitis			C0024894	HTR2A SLC6A4
-2.17	other	inh		not verified	paresthesia			C0030554	CYP3A4@inh HTR2C@inh
-2.17	other			not verified	urinary urgency			C0085606	OPRK1
-2.17	other	act	metabolizing	not verified	CNS depression			C0151559	CYP2C8@act CYP2C9 CYP2C9@act
-2.17	other			not verified	urination impaired			C0151991	OPRK1
-2.17	mouse	inh	metabolizing	not verified	enlarged lymph nodes			C0497156	CYP2B6@inh
-2.17	other	inh		not verified	thrombocytopenic purpura			C0857305	DRD5@inh HTR5A
-2.16	other		metabolizing	not verified	decreased libido			C0011124	CYP2C9
-2.16	other			not verified	effusion			C0013687	LCK
-2.16	other			not verified	palpitations			C0030252	ACE
-2.16	other			not verified	pms			C0033046	HTR2C
-2.16	other		metabolizing	not verified	tenosynovitis			C0039520	CYP2C9
-2.16	other	inh	metabolizing	not verified	warts			C0043037	CYP3A4@inh
-2.16	other	act		anecdotal evidence	bone pain	HTR1D@act	perhaps related to hyperesthesia which we showed to be caused by HTR7 receptors	C0151825	HTR1B@act HTR1D@act
-2.16	other		metabolizing	not verified	chest congestion			C0242073	CYP2D6
-2.16	other		metabolizing	not verified	breast carcinoma			C0678222	CYP2C8
-2.16	other	inh	metabolizing	not verified	febrile neutropenia			C0746883	CYP1B1 CYP1B1@inh
-2.15	mouse		metabolizing	not verified	anemia			C0002871	CYP3A5
-2.15	other			not verified	diarrhea			C0011991	PTGS1
-2.15	other	inh		not verified	glaucoma			C0017601	MAOB@inh
-2.15	other			not verified	bloody stools			C0018932	HTR2B
-2.15	mouse	inh	metabolizing	not verified	hypoglycemia			C0020615	CYP2B6@inh
-2.15	other	act		not verified	photophobia			C0085636	HTR1A@act
-2.15	other			not verified	fibrillation			C0232197	HTR1B HTR1D HTR1E HTR1F
-2.15	other			not verified	decreased platelet			C0392386	CES1
-2.15	other	inh		not verified	glucose increased			C0860803	CYP2D6@inh CYP3A4 HTR2C@inh
-2.14	mouse		metabolizing	not verified	alopecia			C0002170	CYP1A2 CYP2C19
-2.14	other			not verified	aphasia			C0003537	HTR1F
-2.14	other	inh		not verified	heart failure			C0018801	ADRB1 ADRB1@inh CYP2D6
-2.14	other	inh		not verified	neutropenia			C0027947	TOP2B TOP2B@inh
-2.14	other			not verified	numbness			C0028643	HTR1A
-2.14	mouse			not verified	petechiae			C0031256	ADORA3
-2.14	mouse		metabolizing	not verified	tremors			C0040822	CYP2B6
-2.14	other		metabolizing	not verified	neck rigidity			C0151315	CYP3A7
-2.14	other			not verified	disturbance in attention			C0233414	HTR1B HTR1D HTR7
-2.14	other	inh		not verified	psychotic depression			C0270458	SLC6A4 SLC6A4@inh
-2.14	other			not verified	photosensitivity			C0349506	ACE
-2.14	other	inh		not verified	visual disturbances			C0547030	ADRB1 ADRB1@inh
-2.13	other		metabolizing	not verified	amnesia			C0002622	CYP3A5
-2.13	other		metabolizing	not verified	esophagitis			C0014868	CYP3A4
-2.13	other			not verified	Hematologic Disorders			C0018939	CALM1
-2.13	other	inh		not verified	hysteria			C0020701	HRH1 HRH1@inh
-2.13	other			not verified	intestinal perforation			C0021845	PTGS1
-2.13	other	inh	metabolizing	not verified	ovary			C0029928	CYP2B6@inh
-2.13	other			not verified	palpitations			C0030252	ADRB2
-2.13	other			not verified	stomach			C0038354	OPRK1 SLC6A4
-2.13	other			literature support	syncope	SCN5A	annotated from http://www.ncbi.nlm.nih.gov/pubmed/19121808	C0039070	SCN5A
-2.13	mouse	inh		unknown	thrombosis	ADRB1@inh	cause not known	C0040053	ADRB1@inh
-2.13	other			not verified	keratopathy			C0235270	ADRA2B ADRA2C
-2.13	other			not verified	exacerbation of psoriasis			C0235763	ADRA2C
-2.13	other			not verified	gastrointestinal reactions			C0542184	ALOXE3
-2.12	other			not verified	sudden death			C0011071	SLC6A3
-2.12	other		metabolizing	not verified	gingivitis			C0017574	CYP3A7
-2.12	mouse		metabolizing	not verified	priapism			C0033117	CYP2C19
-2.11	other	inh		not verified	convulsions			C0009951	SLC6A4@inh
-2.11	other	inh		not verified	ear pain			C0013456	HTR2C@inh
-2.11	other	act		not verified	hypercholesterolemia			C0020443	ADRA2A ADRA2C@act
-2.11	other	inh	metabolizing	not verified	pancytopenia			C0030312	CYP2C19@inh CYP2C9@inh
-2.11	other	inh		not verified	stomatitis			C0038362	SLC6A4@inh
-2.11	other	inh	metabolizing	not verified	uterus			C0042131	CYP19A1@inh
-2.11	other			not verified	peripheral edema			C0085649	CHRM3 CHRM5
-2.11	other			not verified	hypochloremia			C0085680	CA5A
-2.11	other		metabolizing	not verified	tubular			C0151747	ABCB1
-2.11	other	inh		not verified	eye pain			C0151827	HTR2C@inh
-2.11	other	inh		not verified	difficulty in micturition			C0241705	CHRM3@inh
-2.11	other			not verified	insomnia			C0917801	PTGS2
-2.1	other		metabolizing	not verified	Amblyopia			C0002418	CYP2B6
-2.1	other			not verified	anxiety			C0003467	HTR1F
-2.1	other			not verified	ecchymosis			C0013491	SLC6A4
-2.1	other	inh		not verified	flank pain			C0016199	MAOB@inh
-2.1	other		metabolizing	not verified	zoster			C0019360	CYP2C9
-2.1	other	inh		not verified	pulmonary hypertension			C0020542	SLC6A4@inh
-2.1	other	inh		not verified	hypertriglyceridemia			C0020557	HTR2C@inh
-2.1	other	inh		not verified	miosis			C0026205	ACHE@inh
-2.1	other	act		not verified	miosis			C0026205	OPRD1@act OPRK1 OPRM1@act
-2.1	other		metabolizing	not verified	myocardial infarction			C0027051	CYP1A2
-2.1	other		metabolizing	not verified	Pancreas			C0030286	GSTA1
-2.1	other	inh		not verified	paresis			C0030552	LDLCQ3 LDLCQ3@inh
-2.1	other			not verified	respiratory tract infection			C0035243	CYP3A4 SLC6A4
-2.1	other			not verified	retinopathy			C0035309	FMO1
-2.1	other		metabolizing	not verified	erythema			C0041834	CYP1A1
-2.1	other	inh		not verified	uterine fibroids			C0042133	SLC6A4@inh
-2.1	other			not verified	dry mouth			C0043352	MAOB
-2.1	other			not verified	yawning			C0043387	OPRK1
-2.1	other	inh		not verified	respiratory arrest			C0162297	SCN10A SCN10A@inh
-2.1	other			not verified	disorientation			C0233407	CYP2B6 ORM1 ORM2
-2.1	other	inh		not verified	aggravated hypertension			C0235750	SLC6A4@inh
-2.1	mouse	inh	metabolizing	not verified	sepsis			C0243026	CYP1B1@inh
-2.1	other			not verified	second degree AV block			C0264906	KCNH2
-2.1	other			not verified	dystonic reactions			C0541919	KCNH2
-2.1	other	inh		not verified	elevated liver function tests			C0877359	ESR1@inh
-2.1	other	inh		not verified	death			C1306577	DRD4@inh
-2.09	mouse			literature support	apnea	GABRA1	GABAergic mechanism contribute to some types of apnea http://www.ncbi.nlm.nih.gov/pubmed/11247962	C0003578	GABRA1
-2.09	other		metabolizing	not verified	cough			C0010200	CYP3A4
-2.09	other	act		not verified	duodenal ulcer			C0013295	DRD5@act
-2.09	other			not verified	erythema multiforme			C0014742	UGT1A1
-2.09	other	inh		not verified	eye hemorrhage			C0015402	CHRM1 HTR1B@inh HTR1E HTR2A HTR6@inh
-2.09	other			not verified	nightmares			C0028084	CHRNA4
-2.09	other			not verified	clammy			C0392162	MAOB
-2.09	other	inh	metabolizing	not verified	blood glucose increased			C0595877	CYP3A4@inh CYP3A5
-2.08	other	inh	metabolizing	not verified	exfoliative dermatitis			C0011606	CYP2C9@inh
-2.08	other	inh		not verified	gout			C0018099	HTR2C@inh
-2.08	other	inh	metabolizing	not verified	postural hypotension			C0020651	CYP2B6@inh
-2.08	other	act	metabolizing	not verified	systemic lupus erythematosus			C0024141	CYP1A2 CYP1A2@act
-2.08	mouse	inh	metabolizing	not verified	purpura			C0034150	ABCB1@inh
-2.08	other	act		not verified	hot flushes			C0600142	CYP3A4 ESR1 ESR1@act
-2.07	other	act		not verified	depersonalization			C0011551	HTR1B@act HTR1D@act
-2.07	other			not verified	extrapyramidal syndrome			C0015371	SLC6A3
-2.07	mouse			same phenotype	congestive heart failure	CACNA1C		C0018802	CACNA1C
-2.07	other	inh		not verified	hemoptysis			C0019079	HTR1D@inh
-2.07	mouse			not verified	hypotension			C0020649	ORM1 ORM2
-2.07	other			not verified	incontinence			C0021167	OPRK1
-2.07	other	inh		not verified	leg pain			C0023222	LDLCQ3 LDLCQ3@inh
-2.07	other	inh		not verified	AML			C0023467	TOP2B TOP2B@inh
-2.07	other	inh		not verified	leukorrhea			C0023533	TOP2A TOP2A@inh
-2.07	other		metabolizing	not verified	personality disorder			C0031212	CYP1A2
-2.07	other			not verified	gastric ulcer			C0038358	HTR2B
-2.07	other			not verified	syncope			C0039070	ACE
-2.07	mouse			unknown	tremors	MAOA	cause not known	C0040822	MAOA
-2.07	other	inh		not verified	cranial nerve palsies			C0151311	SCN10A SCN10A@inh
-2.07	other	inh	metabolizing	not verified	skin melanoma			C0151779	CYP2B6@inh
-2.07	other			not verified	corneal deposits			C0162281	EBP
-2.07	other			not verified	joint stiffness			C0162298	HTR2C
-2.07	other	inh		not verified	fibrillation			C0232197	HTR3A@inh
-2.07	other	inh		not verified	tongue paralysis			C0235074	HTR1D@inh
-2.07	mouse		metabolizing	not verified	pulmonary interstitial fibrosis			C0240035	GSTA1
-2.07	other			not verified	nasal ulcer			C0264267	FMO1
-2.07	other			not verified	shakiness			C0392703	CACNA1B CACNA1D CACNA1F CACNA1S
-2.07	other	inh		not verified	chromatopsia			C0474381	PDE5A PDE5A@inh
-2.07	other		metabolizing	not verified	water retention			C0542203	ABCC8
-2.07	mouse	inh		not verified	cardiomyopathy			C0878544	TOP2A TOP2A@inh
-2.06	mouse	act		unknown	anemia	PPARG@act	cause not known	C0002871	PPARG@act
-2.06	mouse	inh		not verified	cachexia			C0006625	BCHE@inh
-2.06	other			not verified	chest pain			C0008031	ACE
-2.06	other			not verified	diplopia			C0012569	GABRB2 GABRG1
-2.06	other	act	metabolizing	not verified	fertility			C0015914	CYP2C8@act
-2.06	other		metabolizing	not verified	rigidity			C0026837	CYP3A7
-2.06	mouse		metabolizing	not verified	oligozoospermia			C0028960	ABCB1
-2.06	other			not verified	syncope			C0039070	HTR3A
-2.06	other		metabolizing	not verified	chills			C0085593	CYP2C9
-2.06	other	inh	metabolizing	not verified	liver damage			C0151763	ABCB1@inh
-2.06	other	inh	metabolizing	not verified	urination impaired			C0151991	CYP2C19@inh
-2.06	other			not verified	disorientation			C0233407	GRIN1
-2.06	mouse		metabolizing	not verified	hypoalbuminemia			C0239981	CYP3A5
-2.06	mouse		metabolizing	not verified	hypoxia			C0242184	CYP3A4
-2.06	other		metabolizing	not verified	progression			C0242656	GSTA1
-2.06	other	inh		not verified	extrasystoles			C0340464	HTR2C@inh
-2.06	other			not verified	vivid dreams			C0344320	ADRB3
-2.06	other		metabolizing	not verified	increased sweating			C0700590	CYP1A2
-2.06	other			not verified	sleep disorder			C0851578	HTR1F
-2.06	mouse	inh		not verified	hyperkeratosis			C0870082	BCHE@inh
-2.06	other			not verified	conjunctival hyperemia			C1761613	PTGFR
-2.05	other			not verified	exfoliative dermatitis			C0011606	ACE
-2.05	other		metabolizing	not verified	penis			C0030846	CYP2D6
-2.05	other		metabolizing	not verified	phlebitis			C0031542	CYP2B6
-2.05	mouse	inh		not verified	purpura			C0034150	SLC12A3 SLC12A3@inh
-2.05	mouse			not verified	rhinitis			C0035455	UGT1A4
-2.05	other	act	metabolizing	not verified	Abnormal thyroid			C0040128	CYP3A4@act
-2.05	other		metabolizing	not verified	breast enlargement			C2225524	CYP3A7
-2.04	other	act	metabolizing	not verified	agranulocytosis			C0001824	CYP1A2@act
-2.04	other		metabolizing	not verified	agranulocytosis			C0001824	CYP2D7P1
-2.04	other	inh		not verified	transient ischemic attack			C0007787	BCHE@inh
-2.04	other	inh		not verified	chest pain			C0008031	HTR2C@inh
-2.04	other			not verified	dysuria			C0013428	SLC6A2
-2.04	other	inh	metabolizing	not verified	erythema multiforme			C0014742	CYP2B6@inh
-2.04	other			not verified	seasonal allergic rhinitis			C0018621	SLC6A4
-2.04	other			not verified	nervousness			C0027769	HTR2B
-2.04	other	inh		not verified	pericarditis			C0031046	ALOX5@inh
-2.04	other	inh	metabolizing	not verified	periodontal abscess			C0031085	CYP3A4@inh
-2.04	other			not verified	ptosis			C0033377	HTR2C
-2.04	other			not verified	tension headache			C0033893	SLC6A4
-2.04	other			not verified	sneezing			C0037383	CHRNA10
-2.04	other			not verified	weight gain			C0043094	SLC6A3
-2.04	other	inh		not verified	elevated bilirubin			C0311468	TOP2A TOP2A@inh
-2.04	other			not verified	impaired gastric emptying			C0522063	OPRK1
-2.04	other			not verified	blood cholesterol increased			C0595930	OPRK1
-2.03	other	inh		not verified	angina			C0002962	ADRA1B@inh
-2.03	other	act		not verified	angina			C0002962	DRD2@act
-2.03	other		metabolizing	not verified	exfoliative dermatitis			C0011606	ABCB1
-2.03	mouse			not verified	hyperglycemia			C0020456	UGT1A1
-2.03	other			not verified	supraventricular tachycardia			C0039240	HTR4
-2.03	other		metabolizing	not verified	chills and fever			C0085594	CYP2B6
-2.03	other			not verified	epidermal necrolysis			C0151626	CA4
-2.03	other		metabolizing	not verified	skin hypertrophy			C0151717	CYP2D6
-2.03	other		metabolizing	not verified	slurred			C0234518	CYP3A7
-2.03	other			not verified	postural dizziness			C0234987	ADRA2B
-2.03	other	inh		not verified	bitter taste			C0235290	ADRA2B@inh
-2.03	other		metabolizing	not verified	sputum increased			C0235567	CYP2B6
-2.03	other			not verified	fluid retention			C0268000	UGT1A1
-2.03	other	act		not verified	nephrolithiasis			C0392525	DRD5@act
-2.03	other	inh		not verified	maculopapular rash			C0423791	ADRA1B@inh
-2.03	other	act		not verified	suffering			C0683278	CYP2B6 OPRM1@act
-2.03	other	inh	metabolizing	not verified	tardive dyskinesia			C0686347	CYP2B6@inh
-2.03	other	act		not verified	feeling hot			C2939147	DRD5@act
-2.02	other			not verified	drowsiness			C0013144	IL8
-2.02	other			not verified	drowsiness			C0013144	SIGMAR1
-2.02	other	inh	metabolizing	not verified	epistaxis			C0014591	CYP2C19@inh
-2.02	other			not verified	iritis			C0022081	PTGFR
-2.02	other		metabolizing	not verified	leukorrhea			C0023533	CYP2C19
-2.02	other		metabolizing	not verified	pancytopenia			C0030312	GSTA1
-2.02	other	act		not verified	syncope			C0039070	OPRK1@act
-2.02	other	inh		not verified	upper respiratory tract infection			C0041912	AGTR1@inh
-2.02	other	inh		not verified	impotence			C0242350	ADRB1@inh
-2.02	other			not verified	throat irritation			C0700184	FMO1
-2.01	mouse	inh	metabolizing	not verified	colitis			C0009319	CYP2B6@inh
-2.01	other	inh		not verified	extravasation			C0015376	TOP2B TOP2B@inh
-2.01	other			not verified	irritability			C0022107	SLC6A2
-2.01	other	inh		not verified	keratoconjunctivitis			C0022573	HTR1A@inh HTR2C@inh
-2.01	other	inh		not verified	menopause			C0025320	SLC6A2@inh SLC6A4@inh
-2.01	mouse			not verified	hypotonia			C0026827	AOX1
-2.01	other	inh	metabolizing	not verified	obstruction			C0028778	CYP1B1@inh
-2.01	other			not verified	shock			C0036974	OPRM1
-2.01	mouse			not verified	muscle spasm			C0037763	CA4
-2.01	mouse			not verified	hepatic necrosis			C0151798	UGT2B7
-2.01	other		metabolizing	not verified	abnormal lacrimation			C0238148	CYP2D6
-2.01	other	inh		not verified	elevated transaminases			C0438717	ADRA2B@inh
-2.01	other	inh	metabolizing	not verified	kidney pain			C0558489	CYP2C19@inh
-2	other	inh		not verified	angina			C0002962	PDE5A PDE5A@inh
-2	other	inh		not verified	embolism			C0013922	HTR1D@inh
-2	other			not verified	epistaxis			C0014591	PTGS1
-2	other		metabolizing	not verified	infection			C0021311	CYP2C9
-2	other	act		not verified	thromboembolism			C0040038	NR3C1@act
-2	other			not verified	precordial chest pain			C0232286	MAOA
-2	other			not verified	pseudomembranous colitis			C1257843	SLC15A1
-2	other	inh		not verified	pseudomembranous colitis			C1257843	TOP2A TOP2A@inh
-2	other		metabolizing	not verified	ileus			C1258215	CYP1B1
-2	other	inh	metabolizing	not verified	mood disturbances			C2939186	CYP19A1@inh

## Sheet: q-value 1e-5
log10(min qvalue)	found in mouse?	act/inh	only metabolizing?	status	side effect	explaining proteins	comment	UMLS code of SE	all proteins
-19	other	inh		literature support	protrusion of the tongue	DRD1@inh DRD3@inh DRD4@inh	as symptom of tardive dyskinaesia, which is known to be linked to dopamine antagonists http://www.ncbi.nlm.nih.gov/pubmed/10881961	C0241442	ADRA1A ADRA1A@inh ADRA1B ADRA1B@inh ADRA2A ADRA2B ADRA2B@inh ADRA2C CHRM1 CHRM2 CHRM3 CHRM4 CHRM5 DRD1 DRD1@inh DRD2 DRD2@inh DRD3 DRD3@inh DRD4 DRD4@inh DRD5 DRD5@inh HRH1 HRH2 HTR1A HTR1A@inh HTR1B HTR1D HTR1D@inh HTR1E HTR2A HTR2A@inh HTR2B HTR2C HTR2C@inh HTR3A HTR5A HTR6 HTR6@inh HTR7 KCNH2 PTAFR SLC6A4 TBXA2R
-17.5	other	inh		literature support	extrapyramidal symptoms	DRD2 DRD2@inh HTR2A HTR2A@inh	EPS are for example manifested in akathasia of SSRI, which is thought to be caused by HTR2A-mediated decrease in dopamine http://www.ncbi.nlm.nih.gov/pubmed/21406165	C0234133	ADRA1A ADRA1A@inh ADRA1B ADRA1B@inh ADRA2A ADRA2A@inh ADRA2B ADRA2C CHRM1 CHRM2 CHRM3 CHRM4 CHRM5 CHRM5@inh CYP2D6 DRD1 DRD1@inh DRD2 DRD2@inh DRD3 DRD3@inh DRD4 DRD4@inh DRD5 DRD5@inh HRH1 HTR1A HTR1A@inh HTR1B HTR1D HTR1E HTR2A HTR2A@inh HTR2B HTR2C HTR3A HTR5A HTR6 HTR7 KCNH2 PTAFR SLC6A4
-15.5	other	inh		literature support	akathisia	DRD2 DRD2@inh HTR2A HTR2A@inh	akathasia of SSRI is thought to be caused by HTR2A-mediated decrease in dopamine http://www.ncbi.nlm.nih.gov/pubmed/21406165	C0392156	ADRA1A ADRA1A@inh ADRA2A ADRA2B ADRA2C CHRM1 DRD1 DRD1@inh DRD2 DRD2@inh DRD3 DRD3@inh DRD4 DRD4@inh DRD5 DRD5@inh HRH1 HTR1A HTR1A@inh HTR1B HTR1D HTR1E HTR2A HTR2A@inh HTR2C HTR3A HTR5A HTR6 HTR7 KCNH2 PTAFR SLC6A4
-14.8	other	inh act		related phenotype	dyskinesia	DRD1 DRD1@inh DRD2 DRD2@act DRD2@inh DRD3 DRD3@inh DRD4 DRD4@inh HTR2C	decreased vertical activity	C0013384	ADRA2B ADRA2C DRD1 DRD1@inh DRD2 DRD2@act DRD2@inh DRD3 DRD3@inh DRD4 DRD4@inh HTR2B HTR2C HTR6 HTR7
-14.6	other	inh		literature support	involuntary movements	DRD2 DRD2@inh HTR2A HTR2A@inh	related to akathasia of SSRI, which is thought to be caused by HTR2A-mediated decrease in dopamine http://www.ncbi.nlm.nih.gov/pubmed/21406165	C0427086	ADRA1A ADRA2A ADRA2B ADRA2C DRD1 DRD1@inh DRD2 DRD2@inh DRD3 DRD3@inh DRD4 DRD4@inh DRD5 DRD5@inh HRH1 HTR1A HTR1B HTR1D HTR1E HTR2A HTR2A@inh HTR2C HTR6 HTR7
-14.1	other	inh		related phenotype	dyskinesia	CHRM4 HRH1 HTR1A HTR1A@inh SLC6A4	abnormal locomotor behavior	C0013384	ADRA1A ADRA1B ADRA2A ADRA2A@inh CHRM1 CHRM2 CHRM3 CHRM4 CHRM5 DRD5 DRD5@inh HRH1 HTR1A HTR1A@inh HTR1B HTR1D HTR1E HTR2A HTR2A@inh HTR3A HTR5A PTAFR SLC6A4
-13.6	mouse	inh		same phenotype	kidney inflammation	PTGS2 PTGS2@inh		C0027697	PTGS1 PTGS1@inh PTGS2 PTGS2@inh
-13.5	other	inh		literature support	interstitial nephritis	PTGS1 PTGS1@inh PTGS2 PTGS2@inh	PTGS1/2 knockout mice have kidney deformities and NSAIDs are implicated in analgesic nephropathy http://www.ncbi.nlm.nih.gov/pubmed/MeSH	C0027707	PTGS1 PTGS1@inh PTGS2 PTGS2@inh
-13.1	other	inh		literature support	tardive dyskinesia	DRD1@inh DRD3@inh DRD4@inh	known to be linked to dopamine antagonists http://www.ncbi.nlm.nih.gov/pubmed/10881961	C0686347	ADRA1A ADRA1A@inh ADRA1B ADRA1B@inh ADRA2A ADRA2A@inh ADRA2B ADRA2B@inh ADRA2C CHRM1 CHRM2 CHRM3 CHRM4 CHRM5 CYP2D6@inh DRD1 DRD1@inh DRD2 DRD2@inh DRD3 DRD3@inh DRD4 DRD4@inh DRD5 DRD5@inh HRH1 HTR1A HTR1A@inh HTR1B HTR1D HTR1E HTR2A HTR2A@inh HTR2B HTR2C HTR2C@inh HTR3A HTR5A HTR6 HTR7 PTAFR SLC6A4
-12.8	other	inh		unknown	tightness of the throat	ADRA1A ADRA1B ADRA2A ADRA2B ADRA2C CHRM1 CHRM2 CHRM5 DRD1 DRD1@inh DRD2 DRD2@inh DRD3 DRD3@inh DRD4 DRD4@inh DRD5 DRD5@inh HRH1 HTR1A HTR1A@inh HTR1B HTR1D HTR1E HTR1F HTR2A HTR2A@inh HTR2B HTR2C HTR3A HTR5A HTR6 HTR6@inh HTR7 PTAFR SLC6A4 TBXA2R	cause not known	C0236071	ADRA1A ADRA1B ADRA2A ADRA2B ADRA2C CHRM1 CHRM2 CHRM5 DRD1 DRD1@inh DRD2 DRD2@inh DRD3 DRD3@inh DRD4 DRD4@inh DRD5 DRD5@inh HRH1 HTR1A HTR1A@inh HTR1B HTR1D HTR1E HTR1F HTR2A HTR2A@inh HTR2B HTR2C HTR3A HTR5A HTR6 HTR6@inh HTR7 PTAFR SLC6A4 TBXA2R
-12.7	other	inh		wrong	neuroleptic malignant	SLC6A4@inh	caused via dopaminergic mechanisms	C0027849	SLC6A4 SLC6A4@inh
-12.4	other	inh		literature support	galactorrhea	SLC6A4 SLC6A4@inh	various mechanisms for serotonin-induced galctorrhea have been proposed http://www.ncbi.nlm.nih.gov/pubmed/14997175	C0235660	ADRA1A@inh CHRM1 SLC6A2 SLC6A2@inh SLC6A3 SLC6A4 SLC6A4@inh
-12.3	other	inh		literature support	neuroleptic malignant	DRD1 DRD1@inh DRD2 DRD2@inh DRD3 DRD3@inh DRD4 DRD4@inh DRD5 DRD5@inh	http://www.ncbi.nlm.nih.gov/pubmed/20623765	C0027849	ADRA1A ADRA1A@inh ADRA1B ADRA2A ADRA2B ADRA2C CHRM1 CHRM2 CHRM3 CHRM5 CYP2D6@inh DRD1 DRD1@inh DRD2 DRD2@inh DRD3 DRD3@inh DRD4 DRD4@inh DRD5 DRD5@inh HRH1 HTR1A HTR1B HTR1E HTR2A HTR2A@inh HTR2C HTR3A HTR5A HTR6 HTR7
-11.8	mouse	inh		anecdotal evidence	priapism	ADRA1A@inh ADRA1B@inh	alpha 1 blockade is a proposed mechanism of action for priapism http://www.ncbi.nlm.nih.gov/pubmed/11939691	C0033117	ADRA1A ADRA1A@inh ADRA1B ADRA1B@inh ADRA1D ADRA2A ADRA2B ADRA2C DRD1 DRD1@inh DRD2 DRD2@inh DRD3 DRD3@inh DRD4 DRD4@inh DRD5 DRD5@inh HRH1 HTR1A HTR1A@inh HTR1B HTR1D HTR1E HTR2A HTR2A@inh HTR2B HTR2C HTR5A HTR6 HTR7 PTAFR SLC6A4
-11.7	other	inh		literature support	malignant syndrome	DRD1 DRD1@inh DRD2 DRD2@inh DRD3 DRD3@inh DRD4 DRD4@inh DRD5 DRD5@inh	http://www.ncbi.nlm.nih.gov/pubmed/20623765	C0948281	ADRA1A ADRA1A@inh ADRA1B ADRA2A ADRA2B ADRA2C CHRM1 CHRM2 CHRM3 CHRM5 CYP2D6@inh DRD1 DRD1@inh DRD2 DRD2@inh DRD3 DRD3@inh DRD4 DRD4@inh DRD5 DRD5@inh HRH1 HTR1A HTR1B HTR1E HTR2A HTR2A@inh HTR2C HTR3A HTR5A HTR6 HTR7 SLC6A4
-11.6	other	inh		anecdotal evidence	pemphigus	ACE@inh	http://www.ncbi.nlm.nih.gov/pubmed/7967779	C0030807	ACE ACE@inh
-11.4	mouse	inh		same phenotype	dystonia	DRD1 DRD1@inh		C0393593	ADRA2A ADRA2B ADRA2C DRD1 DRD1@inh DRD2 DRD2@inh DRD3 DRD3@inh DRD4 DRD4@inh DRD5 DRD5@inh HRH1 HTR1A HTR1A@inh HTR1B HTR1D HTR1E HTR2A HTR2A@inh HTR2B HTR2C HTR5A HTR6 HTR7 PTAFR SLC6A4
-11.2	other	inh	metabolizing	not verified	hepatitis			C0019158	CYP2C8@inh CYP2C9 CYP2C9@inh
-10.3	other	inh		literature support	cogwheel rigidity	DRD3 DRD3@inh	DRD KO mice have abnormal locomotor behaviour	C0151564	ADRA1A@inh ADRA1B@inh CHRM1 CHRM3 DRD1@inh DRD2 DRD2@inh DRD3 DRD3@inh DRD4 DRD4@inh DRD5 DRD5@inh HTR1A HTR1A@inh HTR2A HTR2B HTR2C HTR6 HTR7
-10	other	inh		literature support	galactorrhea	DRD2@inh	linked to remove of dopaminergic prolactin inhibition http://books.google.com/books?id=vOQqyNhTDl0C&lpg=PA895&ots=LqXPl2j5_1&dq=gynecomastia%20dopamine&pg=PA896#v=onepage&q=gynecomastia%20dopamine&f=false http://www.ncbi.nlm.nih.gov/pubmed/11739329	C0235660	ADRA1A ADRA2A DRD2 DRD2@inh DRD3 DRD3@inh DRD4 DRD4@inh DRD5@inh HRH1 HTR1A HTR2A HTR2A@inh HTR2C HTR6
-9.7	other	inh		related phenotype	oculogyric crisis	DRD1@inh	dystonia	C0085637	DRD1@inh DRD2 DRD2@inh DRD3 DRD3@inh DRD4 DRD4@inh DRD5@inh KCNH2
-9.4	other	inh		unknown	meningitis	PTGS1 PTGS1@inh PTGS2 PTGS2@inh	cause not known	C0025289	PTGS1 PTGS1@inh PTGS2 PTGS2@inh
-9.08	other	inh		literature support	peptic ulcer	PTGS1@inh	Inhibition of COX-1 has been linked to GI adverse effects http://www.ncbi.nlm.nih.gov/pubmed/19680014	C0030920	PTGS1@inh PTGS2 PTGS2@inh
-9.06	other	inh		literature support	gynecomastia	DRD2@inh DRD3@inh	linked to removal of dopaminergic prolactin inhibition http://books.google.com/books?id=vOQqyNhTDl0C&lpg=PA895&ots=LqXPl2j5_1&dq=gynecomastia%20dopamine&pg=PA896#v=onepage&q=gynecomastia%20dopamine&f=false http://www.ncbi.nlm.nih.gov/pubmed/11739329	C0018418	ADRA1A ADRA1A@inh ADRA2A DRD2 DRD2@inh DRD3 DRD3@inh DRD4 DRD4@inh DRD5 DRD5@inh HTR2A HTR2C SLC6A4
-9.02	other	inh	metabolizing	not verified	jaundice			C0022346	CYP2C9 CYP2C9@inh
-8.96	mouse	inh	metabolizing	not verified	anemia			C0002871	CYP2C9 CYP2C9@inh
-8.83	other	inh		literature support	urinary retention	CHRM1 CHRM1@inh CHRM3 CHRM3@inh	muscarinic antagonists are used to treat bladder hyperactivity http://www.ncbi.nlm.nih.gov/pubmed/11264473	C0080274	CHRM1 CHRM1@inh CHRM2 CHRM2@inh CHRM3 CHRM3@inh CHRM4 CHRM4@inh CHRM5 CHRM5@inh HTR6 HTR7
-8.81	mouse	inh		anecdotal evidence	tremors	SLC6A4 SLC6A4@inh	tremors are recognized as most common movement disorder of SSRI http://www.ncbi.nlm.nih.gov/pubmed/16297844 loss of serotonin transporters is correlated with onset of tremors in Parkinson's disease http://www.ncbi.nlm.nih.gov/pubmed/18335163	C0040822	SLC6A4 SLC6A4@inh
-8.81	other	inh		anecdotal evidence	urinary retention	SLC6A4 SLC6A4@inh	both the adrenergic and serotonergic system are implicated in bladder voiding http://www.ncbi.nlm.nih.gov/pubmed/11264473	C0080274	ADRA2A CYP2D6 HTR2A HTR2C OPRK1 SLC6A4 SLC6A4@inh
-8.79	other	inh		literature support	lactation	DRD2@inh SLC6A4	various mechanisms for serotonin-induced galctorrhea have been proposed http://www.ncbi.nlm.nih.gov/pubmed/14997175	C0006147	ADRA1A ADRA1A@inh ADRA2B ADRA2C CHRM1 CHRM3 DRD1 DRD1@inh DRD2@inh DRD3 DRD3@inh DRD4 DRD4@inh DRD5 DRD5@inh HRH1 HTR1D HTR2C HTR5A HTR6 HTR7 SLC6A4
-8.53	other	inh		literature support	amenorrhea	DRD2@inh	linked to remove of dopaminergic prolactin inhibition http://books.google.com/books?id=vOQqyNhTDl0C&lpg=PA895&ots=LqXPl2j5_1&dq=gynecomastia%20dopamine&pg=PA896#v=onepage&q=gynecomastia%20dopamine&f=false http://www.ncbi.nlm.nih.gov/pubmed/11739329	C0002453	ADRA2A DRD1@inh DRD2 DRD2@inh DRD3 DRD3@inh DRD4 DRD4@inh DRD5 DRD5@inh HTR2A HTR2C HTR6 HTR7
-8.24	mouse	inh		same phenotype	akinesia	DRD2 DRD2@inh		C0085623	ADRA1A@inh ADRA1B@inh ADRA2A ADRA2B ADRA2B@inh ADRA2C CHRM1 CHRM5 DRD1 DRD1@inh DRD2 DRD2@inh DRD3 DRD3@inh DRD4 DRD4@inh DRD5 DRD5@inh HTR1A HTR1A@inh HTR1B HTR1D HTR1D@inh HTR1E HTR2A HTR2A@inh HTR2C HTR2C@inh HTR5A HTR6 HTR7 SLC6A4
-8.23	other	inh		literature support	EPS	DRD2 DRD2@inh	EPS are for example manifested in akathasia, which is thought to be caused by D2 blockade http://www.ncbi.nlm.nih.gov/pubmed/21406165	C0221271	DRD1 DRD1@inh DRD2 DRD2@inh DRD3 DRD3@inh DRD4 DRD4@inh DRD5 HTR1E HTR2C HTR3A HTR6 PTAFR TBXA2R
-8.19	other	inh		related phenotype	proteinuria	PTGS2 PTGS2@inh	kidney failure	C0033687	PTGS1@inh PTGS2 PTGS2@inh
-8.19	other	inh		unknown	mesenteric arterial thrombosis	ADRB1 ADRB1@inh ADRB2 ADRB2@inh ADRB3	cause not known	C0267410	ADRB1 ADRB1@inh ADRB2 ADRB2@inh ADRB3
-8.1	other	inh		anecdotal evidence	hypomania	SLC6A4@inh	case reports and weak statistical signal http://www.sciencedirect.com/science/article/pii/S0165032711002849 http://neuro.psychiatryonline.org/article.aspx?articleid=179845	C0241934	SLC6A2 SLC6A2@inh SLC6A3 SLC6A4 SLC6A4@inh
-8.08	other			literature support	postural hypotension	HTR2C	serotonin 2 receptors have been implicated in hypotension http://www.ncbi.nlm.nih.gov/pubmed/3346054	C0020651	ADRA2A ADRA2C HTR2A HTR2C
-7.98	other	inh		unknown	increased salivation	HTR1D	cause not known	C0037036	DRD1 DRD1@inh DRD2 DRD3 DRD4 DRD5 DRD5@inh HTR1A HTR1B HTR1D HTR1E HTR2A HTR2C HTR7
-7.84	other	act		unknown	striae	NR3C1 NR3C1@act	cause not known	C0152459	NR3C1 NR3C1@act
-7.82	other	inh		literature support	rigidity	DRD3 DRD3@inh	DRD KO mice have abnormal locomotor behaviour	C0026837	DRD1 DRD1@inh DRD2 DRD2@inh DRD3 DRD3@inh DRD4 DRD4@inh DRD5 DRD5@inh HTR1A HTR1A@inh HTR2A HTR2A@inh HTR2C HTR6 OPRK1 SLC6A4
-7.72	other	inh		literature support	motor restlessness	DRD2 DRD2@inh	related to akathasia, which is thought to be caused by D2 blockade http://www.ncbi.nlm.nih.gov/pubmed/21406165	C0700075	DRD2 DRD2@inh DRD3 DRD3@inh DRD4 DRD4@inh DRD5@inh HTR6 HTR7
-7.71	other	inh		unknown	eosinophilic pneumonitis	ACE ACE@inh	cause not known	C0034068	ACE ACE@inh
-7.65	other	inh		hypersensitivity reaction	toxic epidermal necrolysis	PTGS2@inh	thought to be a hypersensitivity reaction http://www.ncbi.nlm.nih.gov/pubmed/2961055	C0014518	PTGS1@inh PTGS2 PTGS2@inh
-7.65	other	inh		literature support	Raynaud	ADRB1 ADRB1@inh ADRB2 ADRB2@inh ADRB3	adrenergic mechanisms have been implicated http://vmj.sagepub.com/content/10/4/293.full.pdf	C0034734	ADRB1 ADRB1@inh ADRB2 ADRB2@inh ADRB3
-7.61	other	inh		unknown	nasal congestion	HTR2C	cause not known	C0027424	ADRA1A ADRA1A@inh ADRA1B ADRA2A ADRA2B ADRA2C DRD1 DRD2 DRD3 DRD4 DRD5 HRH1 HTR1A HTR2A HTR2C HTR7
-7.53	other	inh		literature support	nephrotic syndrome	PTGS1 PTGS1@inh PTGS2 PTGS2@inh	PTGS1/2 knockout mice have kidney deformities and NSAIDs are implicated in analgesic nephropathy http://www.ncbi.nlm.nih.gov/pubmed/MeSH	C0027726	PTGS1 PTGS1@inh PTGS2 PTGS2@inh
-7.53	other	act		literature support	dysphoria	OPRK1@act	dysphoria can be caused by activating the kappa opioid system http://www.ncbi.nlm.nih.gov/pubmed/18184783	C0233477	OGFR OPRD1 OPRD1@act OPRK1 OPRK1@act OPRL1 OPRM1 OPRM1@act
-7.49	other	act		literature support	coronary artery vasospasm	HTR1B@act HTR1D@act	Intrinsic vasoactive substances, such as serotonin and acetylcholine, are known to provoke coronary artery spasm http://www.ncbi.nlm.nih.gov/pubmed/9034644	C0010073	HTR1B@act HTR1D@act
-7.47	other	inh		literature support	hearing loss	PTGS1@inh PTGS2 PTGS2@inh	cyclooxygenases are expressed in the ear http://www.ncbi.nlm.nih.gov/pubmed/15668527 and have been implicated in ototoxicity http://www.ncbi.nlm.nih.gov/pubmed/12736364	C1384666	PTGS1 PTGS1@inh PTGS2 PTGS2@inh
-7.44	mouse	inh	metabolizing	literature support	atrioventricular block	CYP2D6 CYP2D6@inh	ADRB receptor stimulation influences AV node activity http://www.ncbi.nlm.nih.gov/pubmed/1348976	C0004245	CYP2D6 CYP2D6@inh
-7.31	other	act		literature support	vasospasm	HTR1B@act HTR1D@act	Intrinsic vasoactive substances, such as serotonin and acetylcholine, are known to provoke coronary artery spasm http://www.ncbi.nlm.nih.gov/pubmed/9034644	C0085616	HTR1B@act HTR1D@act
-7.2	mouse	inh		literature support	vasculitis	PTGS2@inh	vasculitis has been associated with COX2 inhibitors http://www.ncbi.nlm.nih.gov/pubmed/11897288 , and PTG2 mutant mice show other inflammation phenotypes	C0042384	PTGS1 PTGS1@inh PTGS2 PTGS2@inh
-7.18	other			literature support	sedation	OPRK1	activation is known to cause sedation http://www.ncbi.nlm.nih.gov/pubmed/18443637	C0600097	OPRK1
-7.16	other			literature support	sedation	ADRA2A ADRA2B ADRA2C	It is well established that alpha 2-adrenoceptor agonists have sedative and antinociceptive properties. http://www.ncbi.nlm.nih.gov/pubmed/7916451	C0600097	ADRA2A ADRA2B ADRA2C HTR1A HTR2A HTR2C HTR6 HTR7 SLC6A4
-6.91	other	inh		hypersensitivity reaction	aseptic meningitis	PTGS2@inh	thought to be a hypersensitivity reaction http://www.ncbi.nlm.nih.gov/pmc/articles/PMC1306340/	C0025290	PTGS1@inh PTGS2 PTGS2@inh
-6.77	other	act		literature support	respiratory depression	OPRM1 OPRM1@act	activation is known to cause respiratory depression http://www.ncbi.nlm.nih.gov/pubmed/18443637	C0235063	OGFR OPRD1 OPRL1 OPRM1 OPRM1@act
-6.75	other	inh		literature support	opisthotonos	DRD2@inh DRD3 DRD3@inh DRD4@inh DRD5@inh	related to extrapyramidal side effects (EPS)	C0151818	DRD2@inh DRD3 DRD3@inh DRD4@inh DRD5@inh
-6.64	mouse	inh		same phenotype	mydriasis	CHRM2 CHRM3		C0026961	CHRM1 CHRM2 CHRM3 SLC6A2 SLC6A2@inh SLC6A3 SLC6A4 SLC6A4@inh
-6.59	mouse			literature support	ataxia	GABRA4	a mutation which increases GABA receptor levels causes ataxia http://www.ncbi.nlm.nih.gov/pubmed/19759851	C0004134	GABRA2 GABRA3 GABRA4 GABRA5 GABRA6
-6.58	mouse	inh		literature support	gastrointestinal hemorrhage	PTGS1@inh PTGS2 PTGS2@inh	related to ulcers	C0017181	PTGS1@inh PTGS2 PTGS2@inh
-6.56	other			anecdotal evidence	libido increased	HTR2A	serotonin has been implicated in sexual functionining via peripheral serotonin receptors http://www.ncbi.nlm.nih.gov/pubmed/11150571	C0021177	HTR2A HTR2C
-6.54	other			anecdotal evidence	anorgasmia	SLC6A4	serotonin has been implicated in sexual functionining via peripheral serotonin receptors http://www.ncbi.nlm.nih.gov/pubmed/11150571	C0234022	SLC6A4
-6.49	other			opposite phenotype	weight gain	HTR2B	HTR2B knockout mice have decreased body weight	C0043094	HTR2A HTR2B
-6.48	other	inh		literature support	agranulocytosis	PTGS1@inh PTGS2 PTGS2@inh	PTGS knockout mice have abnormal platelet and blood phenotypes	C0001824	PTGS1@inh PTGS2 PTGS2@inh
-6.43	other	inh		unknown	dysmenorrhea	HTR2C HTR2C@inh SLC6A4	cause not known	C0013390	HTR2C HTR2C@inh SLC6A4
-6.37	other		metabolizing	not verified	flu			C0021400	CYP2C9 CYP3A4
-6.35	other	act		literature support	drug dependence	OPRK1 OPRK1@act OPRM1	activation is known to cause physical dependence http://www.ncbi.nlm.nih.gov/pubmed/18443637	C1510472	OPRD1 OPRD1@act OPRK1 OPRK1@act OPRM1
-6.29	other	inh		hypersensitivity reaction	exfoliative dermatitis	PTGS2 PTGS2@inh	thought to be a hypersensitivity reaction http://www.ncbi.nlm.nih.gov/pubmed/2961055	C0011606	PTGS1@inh PTGS2 PTGS2@inh
-6.25	other		metabolizing	not verified	vaginal hemorrhage			C2979982	CYP3A4
-6.19	other			related phenotype	dry mouth	CHRM5	decreased salivation	C0043352	CHRM5 SLC6A4
-6.19	other	inh		literature support	abnormal ejaculation	HTR2C@inh	A hypothesis of the role of 5-HT1A and 5-HT2C receptors in premature ejaculation is postulated. http://www.ncbi.nlm.nih.gov/pubmed/9638953	C2937350	HTR2C@inh SLC6A4
-6.15	other			wrong	decreased sweating	CHRM1	related to CHRM3 http://www.ncbi.nlm.nih.gov/pubmed/1888990	C0553721	CHRM1
-6.12	other	inh		literature support	sedation	HRH1 HRH1@inh	H1 receptor antagonists, are well known to exert sedative effects in humans http://www.ncbi.nlm.nih.gov/pubmed/8008209	C0600097	HRH1 HRH1@inh
-6.1	other	inh		unknown	nonthrombocytopenic purpura	ADRB1@inh ADRB2@inh	cause not known	C0242461	ADRB1@inh ADRB2@inh
-6.03	other	inh		unknown	catatonic	ADRB1 ADRB1@inh	cause not known	C0007398	ADRB1 ADRB1@inh
-5.99	mouse	inh		same phenotype	kidney failure	PTGS2 PTGS2@inh		C0035078	PTGS1@inh PTGS2 PTGS2@inh
-5.95	other	inh		unknown	testicular swelling	SLC6A2 SLC6A2@inh	cause not known	C2584688	SLC6A2 SLC6A2@inh
-5.94	other	inh		anecdotal evidence	decreased libido	SLC6A4 SLC6A4@inh	SSRI-Associated Sexual Dysfunction has been described, but cause is unclear http://ajp.psychiatryonline.org/cgi/content/full/163/9/1504	C0011124	SLC6A4 SLC6A4@inh
-5.93	other			literature support	extrapyramidal syndrome	DRD2	extrapyramidal syndrome is thought to be caused by D2 blockade http://www.ncbi.nlm.nih.gov/pubmed/21406165	C0015371	DRD2 DRD3 DRD4 DRD5 HTR2A HTR2C HTR3A HTR7
-5.91	other	inh		anecdotal evidence	SIADH	SLC6A4 SLC6A4@inh	SIADH has been linked to SSRIs, but no mechanism is known http://www.ncbi.nlm.nih.gov/pubmed/8804257	C0021141	SLC6A4 SLC6A4@inh
-5.9	other	inh		hypersensitivity reaction	epidermal necrolysis	PTGS2 PTGS2@inh	thought to be a hypersensitivity reaction http://www.ncbi.nlm.nih.gov/pubmed/2961055	C0151626	PTGS1@inh PTGS2 PTGS2@inh
-5.9	other			literature support	Female Sexual Dysfunction	SLC6A4	related to prolactin increase, which is seems to be mediated by serotonin transporter inhibition http://www.ncbi.nlm.nih.gov/pubmed/10867985 http://www.ncbi.nlm.nih.gov/pubmed/16217346	C1112442	SLC6A3 SLC6A4
-5.9	other	inh		literature support	breast enlargement	SLC6A4@inh	related to prolactin increase, which is seems to be mediated by serotonin transporter inhibition http://www.ncbi.nlm.nih.gov/pubmed/10867985	C2225524	SLC6A4@inh
-5.88	other	inh		literature support	stomatitis	PTGS1@inh PTGS2 PTGS2@inh	related to ulcers	C0038362	PTGS1@inh PTGS2 PTGS2@inh
-5.86	other			literature support	papillary necrosis	PTGS2	PTGS1/2 knockout mice have kidney deformities and NSAIDs are implicated in analgesic nephropathy http://www.ncbi.nlm.nih.gov/pubmed/MeSH	C0022667	PTGS2
-5.86	other			unknown	torticollis	CHRM1 DRD4 HTR2A HTR2C SLC6A4	cause not known	C0040485	CHRM1 DRD2 DRD4 HTR2A HTR2C SLC6A4
-5.84	other	inh		related phenotype	menstrual irregularities	DRD2@inh	abnormal estrus	C0156404	DRD2@inh DRD3@inh DRD4 DRD4@inh DRD5@inh
-5.84	other	inh		literature support	impotence	HTR2C	HTR2C is involved in erecetion and ejaculation http://www.ncbi.nlm.nih.gov/pubmed/15488546	C0242350	CYP2D6@inh HTR2A HTR2C SLC6A4
-5.8	other	inh		hypersensitivity reaction	aplastic anemia	PTGS1@inh	thought to be a hypersensitivity reaction http://www.ncbi.nlm.nih.gov/pubmed/3547002	C0002874	PTGS1@inh
-5.8	other			literature support	masked facies	DRD1 DRD5	mask-like faces are a symptom of Parkinson's disease, which involved the dopaminergic system	C0424448	DRD1 DRD5 HTR1E HTR6
-5.77	other	inh		literature support	hesitancy	CHRM3@inh	urine retention has been found in (male) CHRM3 KO mice http://www.ncbi.nlm.nih.gov/pubmed/10944224	C0152032	CHRM3@inh
-5.76	other	inh		wrong	hepatic failure	PTGS1 PTGS1@inh PTGS2@inh	unspecific hepatotoxic effect not related to primary target	C0085605	PTGS1 PTGS1@inh PTGS2@inh
-5.74	other	inh		unknown	abnormality of accommodation	SLC6A4 SLC6A4@inh	cause not known	C0152198	SLC6A4 SLC6A4@inh
-5.7	other	inh		literature support	cycloplegia	CHRM3@inh	CHRM3 receptors are in ciliary muscles, blockade leads to cycloplegia http://www.ncbi.nlm.nih.gov/pubmed/11181424	C0235238	CHRM1@inh CHRM3@inh
-5.68	other	inh		hypersensitivity reaction	hemolytic anemia	PTGS2 PTGS2@inh	thought to be a hypersensitivity reaction http://www.ncbi.nlm.nih.gov/pubmed/3547002	C0002878	PTGS2 PTGS2@inh
-5.67	mouse	inh		literature support	atrioventricular block	ADRB1 ADRB1@inh	adrenergic receptors are known to influence AV nodal function http://www.ncbi.nlm.nih.gov/pubmed/1348976	C0004245	ADRB1 ADRB1@inh
-5.67	mouse	inh		same phenotype	increased bleeding time	PTGS1 PTGS1@inh		C0151529	PTGS1 PTGS1@inh PTGS2 PTGS2@inh
-5.61	other		metabolizing	not verified	breast pain			C0024902	CYP3A4
-5.57	other			unknown	xanthopsia	CA4	cause not known	C0221185	CA4
-5.57	other			hypersensitivity reaction	necrotizing angiitis	CA4	Systemic hypersensitivity reactions include vasculitis and necrotizing angiitis. (furosemide label)	C0553548	CA4
-5.56	other			unknown	delusions	HTR2A HTR2C SLC6A4	cause not known	C0011253	HTR2A HTR2C SLC6A4
-5.56	other		metabolizing	not verified	arthrosis			C0022408	CYP2C9
-5.55	other			literature support	hyperprolactinemia	SLC6A4	various mechanisms for serotonin-induced prolactin increase have been proposed http://www.ncbi.nlm.nih.gov/pubmed/14997175	C0020514	SLC6A4
-5.52	other		metabolizing	not verified	enlargement			C0020564	CYP3A4
-5.52	other			anecdotal evidence	paralytic ileus	CHRM3 CHRM4	muscarinic agonists are used to treat ileus http://www.ncbi.nlm.nih.gov/pubmed/19884293	C0030446	CHRM3 CHRM4
-5.51	other			yes	hyperkalemia	ACE	annotated from http://www.ncbi.nlm.nih.gov/pubmed/8828013	C0020461	ACE
-5.51	other	act		anecdotal evidence	pathological gambling	DRD3@act DRD4@act DRD5@act	dopamine agonists have been implicated in pathological gambling http://www.ncbi.nlm.nih.gov/pubmed/17013907	C0030662	DRD3@act DRD4@act DRD5@act HTR2B@act
-5.46	other			unknown	catatonic	HTR2C	cause not known	C0007398	HTR2C
-5.45	mouse	inh		related phenotype	congestive heart failure	PTGS2	patent ductus arteriosus	C0018802	PTGS2 PTGS2@inh
-5.43	other		metabolizing	not verified	arthralgia			C0003862	CYP3A4
-5.39	other	inh		unknown	cardiac death	PDE5A PDE5A@inh	cause not known	C0376297	PDE5A PDE5A@inh
-5.38	mouse			literature support	hypotension	HTR2C	serotonin 2 receptors have been implicated in hypotension http://www.ncbi.nlm.nih.gov/pubmed/3346054	C0020649	HTR2C
-5.38	other	inh	metabolizing	not verified	thrombocytopenia			C0040034	CYP2C9 CYP2C9@inh
-5.37	other	inh		literature support	addiction	SLC6A2 SLC6A2@inh	NE has been implicated in addiction http://www.ncbi.nlm.nih.gov/pubmed/17164822	C0085281	SLC6A2 SLC6A2@inh
-5.37	other			literature support	delayed ejaculation	SLC6A4	SERT(-/-) had lower basal ejaculation frequencies http://www.ncbi.nlm.nih.gov/pubmed/20704641	C0234047	SLC6A4
-5.37	other			literature support	prolactin increased	SLC6A4	various mechanisms for serotonin-induced prolactin increase have been proposed http://www.ncbi.nlm.nih.gov/pubmed/14997175	C0553731	SLC6A4
-5.35	other		metabolizing	not verified	eructation			C0014724	CYP2C9
-5.32	other			anecdotal evidence	nightmares	HTR2C	Pharmacological agents affecting the neurotransmitters norepinephrine, serotonin and dopamine are clearly associated with patient reports of nightmares. http://www.ncbi.nlm.nih.gov/pubmed/12532316	C0028084	HTR2C
-5.3	other	inh		anecdotal evidence	mental depression	ADRB1@inh	the association of mental depression and beta blockers has been disputed, connection unclear http://www.ncbi.nlm.nih.gov/pubmed/12117400	C0011570	ADRB1@inh
-5.3	other	inh		literature support	hyperpyrexia	DRD5@inh	related to neuroleptic malignant syndrome http://www.ncbi.nlm.nih.gov/pubmed/20623765	C0392676	DRD5@inh
-5.29	other			anecdotal evidence	subcapsular cataracts	NR3C1	glucocorticoid receptors are implicated in cataracts, but the exact mechanism is still unclear http://online.liebertpub.com/doi/abs/10.1089/jop.2006.0067	C0235259	NR3C1
-5.28	other			literature support	torsade de pointes	KCNH2	well-known side effect of hERG channels http://www.ncbi.nlm.nih.gov/pubmed/18616963	C0040479	KCNH2
-5.25	other			literature support	withdrawal syndrome	OPRK1	activation is known to cause physical dependence, and withdrawal symptoms are a consequence http://www.ncbi.nlm.nih.gov/pubmed/18443637	C0038587	OPRK1
-5.25	other		metabolizing	not verified	SGOT increased			C0151904	CYP3A4
-5.21	other			literature support	tinnitus	PTGS2	cyclooxygenases are expressed in the ear http://www.ncbi.nlm.nih.gov/pubmed/15668527 and have been implicated in ototoxicity http://www.ncbi.nlm.nih.gov/pubmed/12736364	C0040264	PTGS2
-5.17	other		metabolizing	not verified	cystitis			C0010692	CYP2C9
-5.16	mouse			unknown	increased heart rate	HTR2C	cause not known	C0039231	HTR2C
-5.14	other	act		unknown	acneiform eruptions	NR3C1@act	cause not known	C0175167	NR3C1@act
-5.14	other	act		literature support	secondary infection	NR3C1@act	glucocorticoid stimulation decreases inflammation and hence immune response http://www.ncbi.nlm.nih.gov/pubmed/20159617	C0442886	NR3C1@act
-5.14	other	inh		literature support	Intraoperative Floppy Iris Syndrome	ADRA1D@inh	Intraoperative Floppy Iris Syndrome is caused by an relaxation of the iris dilator muscle http://www.ncbi.nlm.nih.gov/pubmed/16950249	C1688637	ADRA1D@inh
-5.13	mouse			unknown	abnormal gait	SLC6A4	cause not known	C0575081	SLC6A4
-5.12	other	inh		literature support	gastritis	PTGS2@inh	related to ulcers	C0017152	PTGS2@inh
-5.1	other		metabolizing	not verified	erythema			C0041834	CYP2C9
-5.1	other		metabolizing	not verified	myalgia			C0231528	CYP3A4
-5.1	other	inh		literature support	myelosuppression	TOP2B TOP2B@inh	effects of TOP2 inhibitors on bone marrow cells have been shown http://www.ncbi.nlm.nih.gov/pubmed/8289477	C0854467	TOP2B TOP2B@inh
-5.08	other			unknown	miosis	ADRA2A	cause not known	C0026205	ADRA2A
-5.07	other		metabolizing	not verified	acne			C0702166	CYP3A4
-5.05	other	inh	metabolizing	not verified	erythema multiforme			C0014742	CYP2C9@inh
-5.05	mouse			unknown	muscle spasm	HTR2A	cause not known	C0037763	HTR2A
-5.03	other	inh		literature support	gastrointestinal perforation	PTGS1@inh	related to ulcers	C0151664	PTGS1@inh
-5.01	other	inh		unknown	rhabdomyolysis	AGTR1@inh	cause not known	C0035410	AGTR1@inh
-5	other		metabolizing	not verified	urticaria			C0042109	CYP2C9
