# Supplementary material for: Systematic identification of proteins that elicit drug side effects
Source: Mol Syst Biol. 2013 Apr 30;9:663. doi: 10.1038/msb.2013.10 (PMC3693830; doi:10.1038/msb.2013.10)
Supplement: Supplementary Table 2 — Manually annotated protein-side effect relations. Note that some of the proteins are not drug targets, therefore this table contains more associations than reported in the main text. [file msb201310-s3.xls]

## Sheet: Sheet1
side effect	protein name	UMLS id	Ensembl 57 id	PubMed link	protein annotation
abdominal aortic aneurysm	MMP9	C0162871	ENSP00000361405	http://www.ncbi.nlm.nih.gov/pubmed/11099248	Matrix metalloproteinase-9 precursor (MMP-9) (EC 3.4.24.35) (92 kDa type IV collagenase) (92 kDa gelatinase) (Gelatinase B) (GELB) [Contains: 67 kDa matrix metalloproteinase-9; 82 kDa matrix metalloproteinase-9]
acanthosis nigricans	INSR	C0000889	ENSP00000303830	http://www.ncbi.nlm.nih.gov/pubmed/11595827	Insulin receptor precursor (EC 2.7.1.112) (IR) (CD220 antigen) [Contains: Insulin receptor alpha subunit; Insulin receptor beta subunit]
albuminuria	SERPINA8	C0001925	ENSP00000355627	http://www.ncbi.nlm.nih.gov/pubmed/18259017	Angiotensinogen precursor [Contains: Angiotensin I (Ang I); Angiotensin II (Ang II); Angiotensin III (Ang III) (Des-Asp[1]- angiotensin II)]
alopecia	VDR	C0002170	ENSP00000229022	http://www.ncbi.nlm.nih.gov/pubmed/16419036	Vitamin D3 receptor (VDR) (1,25-dihydroxyvitamin D3 receptor)
angioedema	ACE	C0002994	ENSP00000290866	http://www.ncbi.nlm.nih.gov/pubmed/9530537	Angiotensin-converting enzyme, somatic isoform precursor (EC 3.4.15.1) (Dipeptidyl carboxypeptidase I) (Kininase II) (CD143 antigen) [Contains: Angiotensin-converting enzyme, somatic isoform, soluble form]
anorexia	TNF	C0003123	ENSP00000365290	http://www.ncbi.nlm.nih.gov/pubmed/9165024	Tumor necrosis factor precursor (TNF-alpha) (Tumor necrosis factor ligand superfamily member 2) (TNF-a) (Cachectin) [Contains: Tumor necrosis factor, membrane form; Tumor necrosis factor, soluble form]
anosmia	FGFR1	C0003126	ENSP00000380280	http://www.ncbi.nlm.nih.gov/pubmed/15001591	Basic fibroblast growth factor receptor 1 precursor (EC 2.7.1.112) (FGFR-1) (bFGF-R) (Fms-like tyrosine kinase 2) (c-fgr)
anxiety	HTR1A	C0003467	ENSP00000316244	http://www.ncbi.nlm.nih.gov/pubmed/12775329	5-hydroxytryptamine 1A receptor (5-HT-1A) (Serotonin receptor 1A) (5- HT1A) (G-21)
anxiety	HTR2A	C0003467	ENSP00000367959	http://www.ncbi.nlm.nih.gov/pubmed/16873667	5-hydroxytryptamine 2A receptor (5-HT-2A) (Serotonin receptor 2A) (5- HT-2)
anxiety	HTR2C	C0003467	ENSP00000276198	http://www.ncbi.nlm.nih.gov/pubmed/17240844	5-hydroxytryptamine 2C receptor (5-HT-2C) (Serotonin receptor 2C) (5- HT2C) (5-HTR2C) (5HT-1C)
anxiety	SLC6A4	C0003467	ENSP00000261707	http://www.ncbi.nlm.nih.gov/pubmed/16546269	Sodium-dependent serotonin transporter (5HT transporter) (5HTT)
arrhythmias	KCNE1	C0003811	ENSP00000337255	http://www.ncbi.nlm.nih.gov/pubmed/19695459	Potassium voltage-gated channel subfamily E member 1 (IKs producing slow voltage-gated potassium channel beta subunit Mink) (Minimal potassium channel) (Delayed rectifier potassium channel subunit IsK)
arrhythmias	KCNE2	C0003811	ENSP00000290310	http://www.ncbi.nlm.nih.gov/pubmed/12842918	Potassium voltage-gated channel subfamily E member 2 (Minimum potassium ion channel-related peptide 1) (Potassium channel beta subunit MiRP1) (MinK-related peptide 1)
arrhythmias	KCNJ2	C0003811	ENSP00000243457	http://www.ncbi.nlm.nih.gov/pubmed/12032359	Inward rectifier potassium channel 2 (Potassium channel, inwardly rectifying subfamily J member 2) (Inward rectifier K(+) channel Kir2.1) (Cardiac inward rectifier potassium channel) (IRK1)
arrhythmias	KCNQ1	C0003811	ENSP00000155840	http://www.ncbi.nlm.nih.gov/pubmed/9693036	Potassium voltage-gated channel subfamily KQT member 1 (Voltage-gated potassium channel subunit Kv7.1) (IKs producing slow voltage-gated potassium channel alpha subunit KvLQT1) (KQT-like 1)
arrhythmias	SCN5A	C0003811	ENSP00000328968	http://www.ncbi.nlm.nih.gov/pubmed/12123767	Sodium channel protein type V alpha subunit (Voltage-gated sodium channel alpha subunit Nav1.5) (Sodium channel protein, cardiac muscle alpha-subunit) (HH1)
asthma	CYSLTR2	C0004096	ENSP00000282018	http://www.ncbi.nlm.nih.gov/pubmed/15454733	Cysteinyl leukotriene receptor 2 (CysLTR2) (HG57) (HPN321) (hGPCR21)
ataxia	CACNA1A	C0004134	ENSP00000353362	http://www.ncbi.nlm.nih.gov/pubmed/17575281	Voltage-dependent P/Q-type calcium channel alpha-1A subunit (Voltage- gated calcium channel alpha subunit Cav2.1) (Calcium channel, L type, alpha-1 polypeptide isoform 4) (Brain calcium channel I) (BI)
atherosclerotic vascular disease	ACE	C0004153	ENSP00000290866	http://www.ncbi.nlm.nih.gov/pubmed/16146835	Angiotensin-converting enzyme, somatic isoform precursor (EC 3.4.15.1) (Dipeptidyl carboxypeptidase I) (Kininase II) (CD143 antigen) [Contains: Angiotensin-converting enzyme, somatic isoform, soluble form]
atherosclerotic vascular disease	AGTR1	C0004153	ENSP00000273430	http://www.ncbi.nlm.nih.gov/pubmed/19508861	Type-1 angiotensin II receptor (AT1) (AT1AR)
atherosclerotic vascular disease	LPL	C0004153	ENSP00000309757	http://www.ncbi.nlm.nih.gov/pubmed/10580081	Lipoprotein lipase precursor (EC 3.1.1.34) (LPL)
atherosclerotic vascular disease	MAPK3	C0004153	ENSP00000263025	http://www.ncbi.nlm.nih.gov/pubmed/15768016	Mitogen-activated protein kinase 3 (EC 2.7.1.37) (Extracellular signal-regulated kinase 1) (ERK-1) (Insulin-stimulated MAP2 kinase) (MAP kinase 1) (MAPK 1) (p44-ERK1) (ERT2) (p44-MAPK) (Microtubule- associated protein 2 kinase)
atherosclerotic vascular disease	MTHFR	C0004153	ENSP00000365775	http://www.ncbi.nlm.nih.gov/pubmed/11558898	Methylenetetrahydrofolate reductase (EC 1.5.1.20)
atherosclerotic vascular disease	SERPINA8	C0004153	ENSP00000355627	http://www.ncbi.nlm.nih.gov/pubmed/17962627	Angiotensinogen precursor [Contains: Angiotensin I (Ang I); Angiotensin II (Ang II); Angiotensin III (Ang III) (Des-Asp[1]- angiotensin II)]
atherosclerotic vascular disease	TNF	C0004153	ENSP00000365290	http://www.ncbi.nlm.nih.gov/pubmed/18247429	Tumor necrosis factor precursor (TNF-alpha) (Tumor necrosis factor ligand superfamily member 2) (TNF-a) (Cachectin) [Contains: Tumor necrosis factor, membrane form; Tumor necrosis factor, soluble form]
atrial fibrillation	KCNA5	C0004238	ENSP00000252321	http://www.ncbi.nlm.nih.gov/pubmed/17673464	Potassium voltage-gated channel subfamily A member 5 (Voltage-gated potassium channel subunit Kv1.5) (HK2) (HPCN1)
atrial fibrillation	KCNQ1	C0004238	ENSP00000155840	http://www.ncbi.nlm.nih.gov/pubmed/16109388	Potassium voltage-gated channel subfamily KQT member 1 (Voltage-gated potassium channel subunit Kv7.1) (IKs producing slow voltage-gated potassium channel alpha subunit KvLQT1) (KQT-like 1)
bilirubinemia	ABCC2	C0020433	ENSP00000359478	http://www.ncbi.nlm.nih.gov/pubmed/16012956	Canalicular multispecific organic anion transporter 1 (ATP-binding cassette sub-family C member 2) (Multidrug resistance-associated protein 2) (Canalicular multidrug resistance protein)
bipolar disorder	COMT	C0005586	ENSP00000354511	http://www.ncbi.nlm.nih.gov/pubmed/15211633	Catechol O-methyltransferase (EC 2.1.1.6)
bipolar disorder	HTR2A	C0005586	ENSP00000367959	http://www.ncbi.nlm.nih.gov/pubmed/10893484	5-hydroxytryptamine 2A receptor (5-HT-2A) (Serotonin receptor 2A) (5- HT-2)
bleeding tendency	F9	C1458140	ENSP00000218099	http://www.ncbi.nlm.nih.gov/pubmed/18393396	Coagulation factor IX precursor (EC 3.4.21.22) (Christmas factor) (Plasma thromboplastin component) (PTC) [Contains: Coagulation factor IXa light chain; Coagulation factor IXa heavy chain]
bleeding tendency	GP9	C1458140	ENSP00000303942	http://www.ncbi.nlm.nih.gov/pubmed/10959706	Platelet glycoprotein IX precursor (GPIX) (CD42A)
bleeding tendency	ITGA2B	C1458140	ENSP00000262407	http://www.ncbi.nlm.nih.gov/pubmed/3006053	Integrin alpha-IIb precursor (Platelet membrane glycoprotein IIb) (GPalpha IIb) (GPIIb) (CD41 antigen) [Contains: Integrin alpha-IIb heavy chain; Integrin alpha-IIb light chain]
bradycardia	SERPINA8	C0428977	ENSP00000355627	http://www.ncbi.nlm.nih.gov/pubmed/2298474	Angiotensinogen precursor [Contains: Angiotensin I (Ang I); Angiotensin II (Ang II); Angiotensin III (Ang III) (Des-Asp[1]- angiotensin II)]
breast pain	ENSP00000302150	C0024902	ENSP00000302150	http://www.ncbi.nlm.nih.gov/pubmed/7319468	Prolactin precursor (PRL)
bundle branch block right	SCN5A	C0085615	ENSP00000328968	http://www.ncbi.nlm.nih.gov/pubmed/10940383	Sodium channel protein type V alpha subunit (Voltage-gated sodium channel alpha subunit Nav1.5) (Sodium channel protein, cardiac muscle alpha-subunit) (HH1)
cachexia	LPL	C0006625	ENSP00000309757	http://www.ncbi.nlm.nih.gov/pubmed/1638523	Lipoprotein lipase precursor (EC 3.1.1.34) (LPL)
cachexia	TNF	C0006625	ENSP00000365290	http://www.ncbi.nlm.nih.gov/pubmed/16158413	Tumor necrosis factor precursor (TNF-alpha) (Tumor necrosis factor ligand superfamily member 2) (TNF-a) (Cachectin) [Contains: Tumor necrosis factor, membrane form; Tumor necrosis factor, soluble form]
cerebellar ataxia	CACNA1A	C0007758	ENSP00000353362	http://www.ncbi.nlm.nih.gov/pubmed/11357959	Voltage-dependent P/Q-type calcium channel alpha-1A subunit (Voltage- gated calcium channel alpha subunit Cav2.1) (Calcium channel, L type, alpha-1 polypeptide isoform 4) (Brain calcium channel I) (BI)
cerebral hemorrhage	PLAT	C0007784	ENSP00000220809	http://www.ncbi.nlm.nih.gov/pubmed/16439725	Tissue-type plasminogen activator precursor (EC 3.4.21.68) (tPA) (t- PA) (t-plasminogen activator) (Alteplase) (Reteplase) [Contains: Tissue-type plasminogen activator chain A; Tissue-type plasminogen activator chain B]
chronic alcoholism	GABRA2	C0001973	ENSP00000348897	http://www.ncbi.nlm.nih.gov/pubmed/16562401	Gamma-aminobutyric-acid receptor alpha-2 subunit precursor (GABA(A) receptor)
chronic renal failure	CASR	C0022661	ENSP00000296154	http://www.ncbi.nlm.nih.gov/pubmed/10200992	Extracellular calcium-sensing receptor precursor (CaSR) (Parathyroid Cell calcium-sensing receptor)
chronic renal failure	SERPINA8	C0022661	ENSP00000355627	http://www.ncbi.nlm.nih.gov/pubmed/17493931	Angiotensinogen precursor [Contains: Angiotensin I (Ang I); Angiotensin II (Ang II); Angiotensin III (Ang III) (Des-Asp[1]- angiotensin II)]
chronic renal failure	VDR	C0022661	ENSP00000229022	http://www.ncbi.nlm.nih.gov/pubmed/17914251	Vitamin D3 receptor (VDR) (1,25-dihydroxyvitamin D3 receptor)
colitis	PTGS2	C0009319	ENSP00000356438	http://www.ncbi.nlm.nih.gov/pubmed/16053267	Prostaglandin G/H synthase 2 precursor (EC 1.14.99.1) (Cyclooxygenase- 2) (COX-2) (Prostaglandin-endoperoxide synthase 2) (Prostaglandin H2 synthase 2) (PGH synthase 2) (PGHS-2) (PHS II)
contracture	RYR1	C0009917	ENSP00000352608	http://www.ncbi.nlm.nih.gov/pubmed/18394989	Ryanodine receptor 1 (Skeletal muscle-type ryanodine receptor) (RyR1) (RYR-1) (Skeletal muscle calcium release channel)
convulsions	ACHE	C0009951	ENSP00000303211	http://www.ncbi.nlm.nih.gov/pubmed/8165432	Acetylcholinesterase precursor (EC 3.1.1.7) (AChE)
convulsions	KCNQ2	C0009951	ENSP00000352035	http://www.ncbi.nlm.nih.gov/pubmed/10482260	Potassium voltage-gated channel subfamily KQT member 2 (Voltage-gated potassium channel subunit Kv7.2) (Neuroblastoma-specific potassium channel alpha subunit KvLQT2) (KQT-like 2)
convulsions	KCNQ3	C0009951	ENSP00000373648	http://www.ncbi.nlm.nih.gov/pubmed/11784811	Potassium voltage-gated channel subfamily KQT member 3 (Voltage-gated potassium channel subunit Kv7.3) (Potassium channel alpha subunit KvLQT3) (KQT-like 3)
coronary artery disease	LPL	C0010054	ENSP00000309757	http://www.ncbi.nlm.nih.gov/pubmed/11015339	Lipoprotein lipase precursor (EC 3.1.1.34) (LPL)
cough	ACE	C0010200	ENSP00000290866	http://www.ncbi.nlm.nih.gov/pubmed/18405793	Angiotensin-converting enzyme, somatic isoform precursor (EC 3.4.15.1) (Dipeptidyl carboxypeptidase I) (Kininase II) (CD143 antigen) [Contains: Angiotensin-converting enzyme, somatic isoform, soluble form]
decreased libido	ENSP00000302150	C0011124	ENSP00000302150	http://www.ncbi.nlm.nih.gov/pubmed/15765032	Prolactin precursor (PRL)
deep vein thrombosis	MTHFR	C0149871	ENSP00000365775	http://www.ncbi.nlm.nih.gov/pubmed/9493571	Methylenetetrahydrofolate reductase (EC 1.5.1.20)
diabetes mellitus	INSR	C0011849	ENSP00000303830	http://www.ncbi.nlm.nih.gov/pubmed/7944536	Insulin receptor precursor (EC 2.7.1.112) (IR) (CD220 antigen) [Contains: Insulin receptor alpha subunit; Insulin receptor beta subunit]
diabetic nephropathy	SERPINA8	C0011881	ENSP00000355627	http://www.ncbi.nlm.nih.gov/pubmed/18216149	Angiotensinogen precursor [Contains: Angiotensin I (Ang I); Angiotensin II (Ang II); Angiotensin III (Ang III) (Des-Asp[1]- angiotensin II)]
diarrhea	EGFR	C0011991	ENSP00000275493	http://www.ncbi.nlm.nih.gov/pubmed/17609492	Epidermal growth factor receptor precursor (EC 2.7.1.112) (Receptor tyrosine-protein kinase ErbB-1)
disorders of lipid metabolism	LPL	C0154251	ENSP00000309757	http://www.ncbi.nlm.nih.gov/pubmed/17284417	Lipoprotein lipase precursor (EC 3.1.1.34) (LPL)
dysarthria	CACNA1A	C0013362	ENSP00000353362	http://www.ncbi.nlm.nih.gov/pubmed/11176970	Voltage-dependent P/Q-type calcium channel alpha-1A subunit (Voltage- gated calcium channel alpha subunit Cav2.1) (Calcium channel, L type, alpha-1 polypeptide isoform 4) (Brain calcium channel I) (BI)
dyspepsia	PTGS2	C0013395	ENSP00000356438	http://www.ncbi.nlm.nih.gov/pubmed/11945152	Prostaglandin G/H synthase 2 precursor (EC 1.14.99.1) (Cyclooxygenase- 2) (COX-2) (Prostaglandin-endoperoxide synthase 2) (Prostaglandin H2 synthase 2) (PGH synthase 2) (PGHS-2) (PHS II)
edema	PTGS2	C0013604	ENSP00000356438	http://www.ncbi.nlm.nih.gov/pubmed/12963493	Prostaglandin G/H synthase 2 precursor (EC 1.14.99.1) (Cyclooxygenase- 2) (COX-2) (Prostaglandin-endoperoxide synthase 2) (Prostaglandin H2 synthase 2) (PGH synthase 2) (PGHS-2) (PHS II)
epilepsy	CHRNA4	C0014544	ENSP00000359285	http://www.ncbi.nlm.nih.gov/pubmed/11888238	Neuronal acetylcholine receptor protein, alpha-4 subunit precursor
epilepsy	KCNQ2	C0014544	ENSP00000352035	http://www.ncbi.nlm.nih.gov/pubmed/16527853	Potassium voltage-gated channel subfamily KQT member 2 (Voltage-gated potassium channel subunit Kv7.2) (Neuroblastoma-specific potassium channel alpha subunit KvLQT2) (KQT-like 2)
epilepsy	KCNQ3	C0014544	ENSP00000373648	http://www.ncbi.nlm.nih.gov/pubmed/16481438	Potassium voltage-gated channel subfamily KQT member 3 (Voltage-gated potassium channel subunit Kv7.3) (Potassium channel alpha subunit KvLQT3) (KQT-like 3)
epilepsy	SCN1A	C0014544	ENSP00000364554	http://www.ncbi.nlm.nih.gov/pubmed/17537961	Sodium channel protein type I alpha subunit (Voltage-gated sodium channel alpha subunit Nav1.1) (Sodium channel protein, brain I alpha subunit)
essential hypertension	CYP11B2	C0085580	ENSP00000325822	http://www.ncbi.nlm.nih.gov/pubmed/9719043	Cytochrome P450 11B2, mitochondrial precursor (EC 1.14.15.4) (EC 1.14.15.5) (CYPXIB2) (P-450Aldo) (Aldosterone synthase) (ALDOS) (Aldosterone-synthesizing enzyme) (Steroid 18-hydroxylase) (P-450C18)
essential hypertension	SERPINA8	C0085580	ENSP00000355627	http://www.ncbi.nlm.nih.gov/pubmed/18250562	Angiotensinogen precursor [Contains: Angiotensin I (Ang I); Angiotensin II (Ang II); Angiotensin III (Ang III) (Des-Asp[1]- angiotensin II)]
Essential Thrombocythemia	ABL1	C0040028	ENSP00000361423	http://www.ncbi.nlm.nih.gov/pubmed/11296785	Proto-oncogene tyrosine-protein kinase ABL1 (EC 2.7.1.112) (p150) (c- ABL)
Essential Thrombocythemia	BCR	C0040028	ENSP00000303507	http://www.ncbi.nlm.nih.gov/pubmed/8689617	Breakpoint cluster region protein (EC 2.7.1.-)
Essential Thrombocythemia	JAK2	C0040028	ENSP00000371067	http://www.ncbi.nlm.nih.gov/pubmed/18616871	Tyrosine-protein kinase JAK2 (EC 2.7.1.112) (Janus kinase 2) (JAK-2)
febrile seizures	GABRG2	C0009952	ENSP00000410732	http://www.ncbi.nlm.nih.gov/pubmed/12759178	Gamma-aminobutyric-acid receptor gamma-2 subunit precursor (GABA(A) receptor)
febrile seizures	SCN1A	C0009952	ENSP00000364554	http://www.ncbi.nlm.nih.gov/pubmed/19289736	Sodium channel protein type I alpha subunit (Voltage-gated sodium channel alpha subunit Nav1.1) (Sodium channel protein, brain I alpha subunit)
febrile seizures	SCN2A2	C0009952	ENSP00000283256	http://www.ncbi.nlm.nih.gov/pubmed/17881658	Sodium channel protein type II alpha subunit (Voltage-gated sodium channel alpha subunit Nav1.2) (Sodium channel protein, brain II alpha subunit) (HBSC II)
fibrosis	SERPINA8	C0016059	ENSP00000355627	http://www.ncbi.nlm.nih.gov/pubmed/18509316	Angiotensinogen precursor [Contains: Angiotensin I (Ang I); Angiotensin II (Ang II); Angiotensin III (Ang III) (Des-Asp[1]- angiotensin II)]
flushing	CYP19A1	C0016382	ENSP00000260433	http://www.ncbi.nlm.nih.gov/pubmed/16343926	Cytochrome P450 19A1 (EC 1.14.14.1) (Aromatase) (CYPXIX) (Estrogen synthetase) (P-450AROM)
flushing	GPR109B	C0016382	ENSP00000375066	http://www.ncbi.nlm.nih.gov/pubmed/18520725	Probable G-protein coupled receptor 109B (G-protein coupled receptor HM74)
flushing	PDE5A	C0016382	ENSP00000347046	http://www.ncbi.nlm.nih.gov/pubmed/12027779	cGMP-specific 3',5'-cyclic phosphodiesterase (EC 3.1.4.35) (CGB-PDE) (cGMP-binding cGMP-specific phosphodiesterase)
galactorrhea	ENSP00000302150	C0235660	ENSP00000302150	http://www.ncbi.nlm.nih.gov/pubmed/11213313	Prolactin precursor (PRL)
gastric ulcer	PTGS2	C0038358	ENSP00000356438	http://www.ncbi.nlm.nih.gov/pubmed/9535006	Prostaglandin G/H synthase 2 precursor (EC 1.14.99.1) (Cyclooxygenase- 2) (COX-2) (Prostaglandin-endoperoxide synthase 2) (Prostaglandin H2 synthase 2) (PGH synthase 2) (PGHS-2) (PHS II)
gastroesophageal reflux disease	CYP2C19	C0017168	ENSP00000360372	http://www.ncbi.nlm.nih.gov/pubmed/12386647	Cytochrome P450 2C19 (EC 1.14.13.80) ((R)-limonene 6-monooxygenase) (EC 1.14.13.48) ((S)-limonene 6-monooxygenase) (EC 1.14.13.49) ((S)- limonene 7-monooxygenase) (CYPIIC19) (P450-11A) (Mephenytoin 4- hydroxylase) (CYPIIC17) (P450-254C)
glioblastoma multiforme	EGFR	C1621958	ENSP00000275493	http://www.ncbi.nlm.nih.gov/pubmed/8971836	Epidermal growth factor receptor precursor (EC 2.7.1.112) (Receptor tyrosine-protein kinase ErbB-1)
gynecomastia	DHTR	C0018418	ENSP00000363822	http://www.ncbi.nlm.nih.gov/pubmed/18657023	Androgen receptor (Dihydrotestosterone receptor)
gynecomastia	ENSP00000302150	C0018418	ENSP00000302150	http://www.ncbi.nlm.nih.gov/pubmed/12341906	Prolactin precursor (PRL)
hearing loss	DFNA5	C1384666	ENSP00000339587	http://www.ncbi.nlm.nih.gov/pubmed/15173223	Nonsyndromic hearing impairment protein 5 (Inversely correlated with estrogen receptor expression 1) (ICERE-1)
hearing loss	KCNQ4	C1384666	ENSP00000262916	http://www.ncbi.nlm.nih.gov/pubmed/11450843	Potassium voltage-gated channel subfamily KQT member 4 (Voltage-gated potassium channel subunit Kv7.4) (Potassium channel alpha subunit KvLQT4) (KQT-like 4)
heart disease	SCN5A	C0018799	ENSP00000328968	http://www.ncbi.nlm.nih.gov/pubmed/16296362	Sodium channel protein type V alpha subunit (Voltage-gated sodium channel alpha subunit Nav1.5) (Sodium channel protein, cardiac muscle alpha-subunit) (HH1)
hemiplegia	CACNA1A	C0018991	ENSP00000353362	http://www.ncbi.nlm.nih.gov/pubmed/17142831	Voltage-dependent P/Q-type calcium channel alpha-1A subunit (Voltage- gated calcium channel alpha subunit Cav2.1) (Calcium channel, L type, alpha-1 polypeptide isoform 4) (Brain calcium channel I) (BI)
hemophilia	F9	C0684275	ENSP00000218099	http://www.ncbi.nlm.nih.gov/pubmed/18758720	Coagulation factor IX precursor (EC 3.4.21.22) (Christmas factor) (Plasma thromboplastin component) (PTC) [Contains: Coagulation factor IXa light chain; Coagulation factor IXa heavy chain]
hemorrhage	PLAT	C0019080	ENSP00000220809	http://www.ncbi.nlm.nih.gov/pubmed/18208365	Tissue-type plasminogen activator precursor (EC 3.4.21.68) (tPA) (t- PA) (t-plasminogen activator) (Alteplase) (Reteplase) [Contains: Tissue-type plasminogen activator chain A; Tissue-type plasminogen activator chain B]
hirsutism	ENSP00000302150	C0019572	ENSP00000302150	http://www.ncbi.nlm.nih.gov/pubmed/12825846	Prolactin precursor (PRL)
hot flashes	CYP19A1	C0020040	ENSP00000260433	http://www.ncbi.nlm.nih.gov/pubmed/15494636	Cytochrome P450 19A1 (EC 1.14.14.1) (Aromatase) (CYPXIX) (Estrogen synthetase) (P-450AROM)
hypercalcemia	CASR	C0020437	ENSP00000296154	http://www.ncbi.nlm.nih.gov/pubmed/11762699	Extracellular calcium-sensing receptor precursor (CaSR) (Parathyroid Cell calcium-sensing receptor)
hypercalcemia	VDR	C0020437	ENSP00000229022	http://www.ncbi.nlm.nih.gov/pubmed/16101412	Vitamin D3 receptor (VDR) (1,25-dihydroxyvitamin D3 receptor)
hypercalciuria	CASR	C0020438	ENSP00000296154	http://www.ncbi.nlm.nih.gov/pubmed/15588433	Extracellular calcium-sensing receptor precursor (CaSR) (Parathyroid Cell calcium-sensing receptor)
hyperglycemia	INSR	C0020456	ENSP00000303830	http://www.ncbi.nlm.nih.gov/pubmed/14519599	Insulin receptor precursor (EC 2.7.1.112) (IR) (CD220 antigen) [Contains: Insulin receptor alpha subunit; Insulin receptor beta subunit]
hyperkalemia	ACE	C0020461	ENSP00000290866	http://www.ncbi.nlm.nih.gov/pubmed/8828013	Angiotensin-converting enzyme, somatic isoform precursor (EC 3.4.15.1) (Dipeptidyl carboxypeptidase I) (Kininase II) (CD143 antigen) [Contains: Angiotensin-converting enzyme, somatic isoform, soluble form]
hypernatremia	ACE	C0020488	ENSP00000290866	http://www.ncbi.nlm.nih.gov/pubmed/2220796	Angiotensin-converting enzyme, somatic isoform precursor (EC 3.4.15.1) (Dipeptidyl carboxypeptidase I) (Kininase II) (CD143 antigen) [Contains: Angiotensin-converting enzyme, somatic isoform, soluble form]
hypernatremia	SERPINA8	C0020488	ENSP00000355627	http://www.ncbi.nlm.nih.gov/pubmed/18633183	Angiotensinogen precursor [Contains: Angiotensin I (Ang I); Angiotensin II (Ang II); Angiotensin III (Ang III) (Des-Asp[1]- angiotensin II)]
hyperparathyroidism	CASR	C0020502	ENSP00000296154	http://www.ncbi.nlm.nih.gov/pubmed/19520070	Extracellular calcium-sensing receptor precursor (CaSR) (Parathyroid Cell calcium-sensing receptor)
hyperparathyroidism	VDR	C0020502	ENSP00000229022	http://www.ncbi.nlm.nih.gov/pubmed/11687634	Vitamin D3 receptor (VDR) (1,25-dihydroxyvitamin D3 receptor)
hyperpigmentation	POMC	C0162834	ENSP00000264708	http://www.ncbi.nlm.nih.gov/pubmed/2831264	Corticotropin-lipotropin precursor (Pro-opiomelanocortin) (POMC) [Contains: NPP; Melanotropin gamma (Gamma-MSH); Potential peptide; Corticotropin (Adrenocorticotropic hormone) (ACTH); Melanotropin alpha (Alpha-MSH); Corticotropin-like intermediary peptide
hyperpigmentation	TYR	C0162834	ENSP00000263321	http://www.ncbi.nlm.nih.gov/pubmed/9475178	Tyrosinase precursor (EC 1.14.18.1) (Monophenol monooxygenase) (Tumor rejection antigen AB) (SK29-AB) (LB24-AB)
hyperprolactinemia	ENSP00000302150	C0020514	ENSP00000302150	http://www.ncbi.nlm.nih.gov/pubmed/18484806	Prolactin precursor (PRL)
hypertension	SERPINA8	C0020538	ENSP00000355627	http://www.ncbi.nlm.nih.gov/pubmed/19281810	Angiotensinogen precursor [Contains: Angiotensin I (Ang I); Angiotensin II (Ang II); Angiotensin III (Ang III) (Des-Asp[1]- angiotensin II)]
hypertriglyceridemia	LPL	C0020557	ENSP00000309757	http://www.ncbi.nlm.nih.gov/pubmed/17560523	Lipoprotein lipase precursor (EC 3.1.1.34) (LPL)
hyperuricemia	HPRT1	C0740394	ENSP00000298556	http://www.ncbi.nlm.nih.gov/pubmed/2018042	Hypoxanthine-guanine phosphoribosyltransferase (EC 2.4.2.8) (HGPRT) (HGPRTase)
hypocalcemia	CASR	C0020598	ENSP00000296154	http://www.ncbi.nlm.nih.gov/pubmed/17320849	Extracellular calcium-sensing receptor precursor (CaSR) (Parathyroid Cell calcium-sensing receptor)
hypocalcemia	VDR	C0020598	ENSP00000229022	http://www.ncbi.nlm.nih.gov/pubmed/15456794	Vitamin D3 receptor (VDR) (1,25-dihydroxyvitamin D3 receptor)
hypoglycemia	ABCC8	C0020615	ENSP00000374467	http://www.ncbi.nlm.nih.gov/pubmed/11228046	Sulfonylurea receptor 1
hypogonadism	ENSP00000302150	C0020619	ENSP00000302150	http://www.ncbi.nlm.nih.gov/pubmed/6434210	Prolactin precursor (PRL)
hypogonadism	GNRHR	C0020619	ENSP00000226413	http://www.ncbi.nlm.nih.gov/pubmed/11857920	Gonadotropin-releasing hormone receptor (GnRH receptor) (GnRH-R)
hypokalemia	SLC12A3	C0020621	ENSP00000262502	http://www.ncbi.nlm.nih.gov/pubmed/17873326	Solute carrier family 12 member 3 (Thiazide-sensitive sodium-chloride cotransporter) (Na-Cl symporter)
hypomagnesemia	SLC12A3	C0151723	ENSP00000262502	http://www.ncbi.nlm.nih.gov/pubmed/11004227	Solute carrier family 12 member 3 (Thiazide-sensitive sodium-chloride cotransporter) (Na-Cl symporter)
hypotension	ACE	C0020649	ENSP00000290866	http://www.ncbi.nlm.nih.gov/pubmed/10464907	Angiotensin-converting enzyme, somatic isoform precursor (EC 3.4.15.1) (Dipeptidyl carboxypeptidase I) (Kininase II) (CD143 antigen) [Contains: Angiotensin-converting enzyme, somatic isoform, soluble form]
hypotension	SERPINA8	C0020649	ENSP00000355627	http://www.ncbi.nlm.nih.gov/pubmed/16306161	Angiotensinogen precursor [Contains: Angiotensin I (Ang I); Angiotensin II (Ang II); Angiotensin III (Ang III) (Des-Asp[1]- angiotensin II)]
hypothermia	HTR1A	C0020672	ENSP00000316244	http://www.ncbi.nlm.nih.gov/pubmed/8035316	5-hydroxytryptamine 1A receptor (5-HT-1A) (Serotonin receptor 1A) (5- HT1A) (G-21)
ichthyosis	ALOX12B	C0020757	ENSP00000315167	http://www.ncbi.nlm.nih.gov/pubmed/19122646	Arachidonate 12-lipoxygenase, 12R type (EC 1.13.11.-) (Epidermis-type lipoxygenase 12) (12R-lipoxygenase) (12R-LOX)
increased blood pressure	SERPINA8	C0497247	ENSP00000355627	http://www.ncbi.nlm.nih.gov/pubmed/19451411	Angiotensinogen precursor [Contains: Angiotensin I (Ang I); Angiotensin II (Ang II); Angiotensin III (Ang III) (Des-Asp[1]- angiotensin II)]
infertility	DHTR	C0021359	ENSP00000363822	http://www.ncbi.nlm.nih.gov/pubmed/11591412	Androgen receptor (Dihydrotestosterone receptor)
infertility	ENSP00000302150	C0021359	ENSP00000302150	http://www.ncbi.nlm.nih.gov/pubmed/8266982	Prolactin precursor (PRL)
inflammatory bowel disease	TNF	C0021390	ENSP00000365290	http://www.ncbi.nlm.nih.gov/pubmed/18063842	Tumor necrosis factor precursor (TNF-alpha) (Tumor necrosis factor ligand superfamily member 2) (TNF-a) (Cachectin) [Contains: Tumor necrosis factor, membrane form; Tumor necrosis factor, soluble form]
intracranial hemorrhage	PLAT	C0151699	ENSP00000220809	http://www.ncbi.nlm.nih.gov/pubmed/2104561	Tissue-type plasminogen activator precursor (EC 3.4.21.68) (tPA) (t- PA) (t-plasminogen activator) (Alteplase) (Reteplase) [Contains: Tissue-type plasminogen activator chain A; Tissue-type plasminogen activator chain B]
irritable bowel syndrome	SLC6A4	C0022104	ENSP00000261707	http://www.ncbi.nlm.nih.gov/pubmed/17040410	Sodium-dependent serotonin transporter (5HT transporter) (5HTT)
joint swelling	TNF	C0152031	ENSP00000365290	http://www.ncbi.nlm.nih.gov/pubmed/10577972	Tumor necrosis factor precursor (TNF-alpha) (Tumor necrosis factor ligand superfamily member 2) (TNF-a) (Cachectin) [Contains: Tumor necrosis factor, membrane form; Tumor necrosis factor, soluble form]
lipodystrophy	PPARG	C0023787	ENSP00000287820	http://www.ncbi.nlm.nih.gov/pubmed/17766367	Peroxisome proliferator activated receptor gamma (PPAR-gamma)
liver disease	CYP2E1	C0023895	ENSP00000252945	http://www.ncbi.nlm.nih.gov/pubmed/16380384	Cytochrome P450 2E1 (EC 1.14.14.1) (CYPIIE1) (P450-J)
liver fatty	CYP2E1	C0015695	ENSP00000252945	http://www.ncbi.nlm.nih.gov/pubmed/18393316	Cytochrome P450 2E1 (EC 1.14.14.1) (CYPIIE1) (P450-J)
major depressive disorder	HTR1A	C1269683	ENSP00000316244	http://www.ncbi.nlm.nih.gov/pubmed/17337123	5-hydroxytryptamine 1A receptor (5-HT-1A) (Serotonin receptor 1A) (5- HT1A) (G-21)
major depressive disorder	MAOA	C1269683	ENSP00000340684	http://www.ncbi.nlm.nih.gov/pubmed/18337637	Amine oxidase [flavin-containing] A (EC 1.4.3.4) (Monoamine oxidase type A) (MAO-A)
male infertility	DHTR	C0021364	ENSP00000363822	http://www.ncbi.nlm.nih.gov/pubmed/12534933	Androgen receptor (Dihydrotestosterone receptor)
malignant hyperthermia	RYR1	C0024591	ENSP00000352608	http://www.ncbi.nlm.nih.gov/pubmed/11278295	Ryanodine receptor 1 (Skeletal muscle-type ryanodine receptor) (RyR1) (RYR-1) (Skeletal muscle calcium release channel)
mental retardation	PAH	C0025362	ENSP00000303500	http://www.ncbi.nlm.nih.gov/pubmed/10924272	Phenylalanine-4-hydroxylase (EC 1.14.16.1) (PAH) (Phe-4- monooxygenase)
metabolic alkalosis	SLC12A1	C0220983	ENSP00000370381	http://www.ncbi.nlm.nih.gov/pubmed/9672238	Solute carrier family 12 member 1 (Bumetanide-sensitive sodium- (potassium)-chloride cotransporter 2) (Kidney-specific Na-K-Cl symporter)
migraine	ATP1A2	C0149931	ENSP00000354490	http://www.ncbi.nlm.nih.gov/pubmed/16508935	Sodium/potassium-transporting ATPase alpha-2 chain precursor (EC 3.6.3.9) (Sodium pump 2) (Na+/K+ ATPase 2)
migraine	CACNA1A	C0149931	ENSP00000353362	http://www.ncbi.nlm.nih.gov/pubmed/11167897	Voltage-dependent P/Q-type calcium channel alpha-1A subunit (Voltage- gated calcium channel alpha subunit Cav2.1) (Calcium channel, L type, alpha-1 polypeptide isoform 4) (Brain calcium channel I) (BI)
mood disorders	HTR1A	C0525045	ENSP00000316244	http://www.ncbi.nlm.nih.gov/pubmed/16467535	5-hydroxytryptamine 1A receptor (5-HT-1A) (Serotonin receptor 1A) (5- HT1A) (G-21)
multiple sclerosis	TNF	C0026769	ENSP00000365290	http://www.ncbi.nlm.nih.gov/pubmed/16219674	Tumor necrosis factor precursor (TNF-alpha) (Tumor necrosis factor ligand superfamily member 2) (TNF-a) (Cachectin) [Contains: Tumor necrosis factor, membrane form; Tumor necrosis factor, soluble form]
muscle atrophy	DHTR	C0026846	ENSP00000363822	http://www.ncbi.nlm.nih.gov/pubmed/19066230	Androgen receptor (Dihydrotestosterone receptor)
muscle weakness	GAA	C0151786	ENSP00000305692	http://www.ncbi.nlm.nih.gov/pubmed/16005263	Lysosomal alpha-glucosidase precursor (EC 3.2.1.20) (Acid maltase) (Aglucosidase alfa) [Contains: 76 kDa lysosomal alpha-glucosidase; 70 kDa lysosomal alpha-glucosidase]
myeloproliferative disorders	FGFR1	C0027022	ENSP00000380280	http://www.ncbi.nlm.nih.gov/pubmed/12393597	Basic fibroblast growth factor receptor 1 precursor (EC 2.7.1.112) (FGFR-1) (bFGF-R) (Fms-like tyrosine kinase 2) (c-fgr)
myeloproliferative disorders	FLT3	C0027022	ENSP00000241453	http://www.ncbi.nlm.nih.gov/pubmed/12060771	FL cytokine receptor precursor (EC 2.7.1.112) (Tyrosine-protein kinase receptor FLT3) (Stem cell tyrosine kinase 1) (STK-1) (CD135 antigen)
myoclonic seizures	SCN1A	C0014550	ENSP00000364554	http://www.ncbi.nlm.nih.gov/pubmed/11940708	Sodium channel protein type I alpha subunit (Voltage-gated sodium channel alpha subunit Nav1.1) (Sodium channel protein, brain I alpha subunit)
myoglobinuria	CPT2	C0027080	ENSP00000360541	http://www.ncbi.nlm.nih.gov/pubmed/8815169	Carnitine O-palmitoyltransferase II, mitochondrial precursor (EC 2.3.1.21) (CPT II)
myopathy	GAA	C0026848	ENSP00000305692	http://www.ncbi.nlm.nih.gov/pubmed/172619	Lysosomal alpha-glucosidase precursor (EC 3.2.1.20) (Acid maltase) (Aglucosidase alfa) [Contains: 76 kDa lysosomal alpha-glucosidase; 70 kDa lysosomal alpha-glucosidase]
myopathy	RYR1	C0026848	ENSP00000352608	http://www.ncbi.nlm.nih.gov/pubmed/15564033	Ryanodine receptor 1 (Skeletal muscle-type ryanodine receptor) (RyR1) (RYR-1) (Skeletal muscle calcium release channel)
nephrosclerosis	SERPINA8	C0027719	ENSP00000355627	http://www.ncbi.nlm.nih.gov/pubmed/11065343	Angiotensinogen precursor [Contains: Angiotensin I (Ang I); Angiotensin II (Ang II); Angiotensin III (Ang III) (Des-Asp[1]- angiotensin II)]
night blindness	CACNA1F	C0028077	ENSP00000365441	http://www.ncbi.nlm.nih.gov/pubmed/17525176	Voltage-dependent L-type calcium channel alpha-1F subunit (Voltage- gated calcium channel alpha subunit Cav1.4)
nystagmus	CACNA1A	C0028738	ENSP00000353362	http://www.ncbi.nlm.nih.gov/pubmed/18541804	Voltage-dependent P/Q-type calcium channel alpha-1A subunit (Voltage- gated calcium channel alpha subunit Cav2.1) (Calcium channel, L type, alpha-1 polypeptide isoform 4) (Brain calcium channel I) (BI)
obesity	PPARG	C0028754	ENSP00000287820	http://www.ncbi.nlm.nih.gov/pubmed/17898990	Peroxisome proliferator activated receptor gamma (PPAR-gamma)
obsessive compulsive disorder	HTR2A	C0028768	ENSP00000367959	http://www.ncbi.nlm.nih.gov/pubmed/18339223	5-hydroxytryptamine 2A receptor (5-HT-2A) (Serotonin receptor 2A) (5- HT-2)
ophthalmoplegia	ECGF1	C0029089	ENSP00000252029	http://www.ncbi.nlm.nih.gov/pubmed/16898256	Thymidine phosphorylase precursor (EC 2.4.2.4) (TdRPase) (TP) (Platelet-derived endothelial cell growth factor) (PD-ECGF) (Gliostatin)
osteomalacia	VDR	C0029442	ENSP00000229022	http://www.ncbi.nlm.nih.gov/pubmed/15456794	Vitamin D3 receptor (VDR) (1,25-dihydroxyvitamin D3 receptor)
osteoporosis	CYP19A1	C0029456	ENSP00000260433	http://www.ncbi.nlm.nih.gov/pubmed/10750565	Cytochrome P450 19A1 (EC 1.14.14.1) (Aromatase) (CYPXIX) (Estrogen synthetase) (P-450AROM)
osteoporosis	ESR1	C0029456	ENSP00000206249	http://www.ncbi.nlm.nih.gov/pubmed/11846326	Estrogen receptor (ER) (Estradiol receptor) (ER-alpha)
osteoporosis	VDR	C0029456	ENSP00000229022	http://www.ncbi.nlm.nih.gov/pubmed/12608943	Vitamin D3 receptor (VDR) (1,25-dihydroxyvitamin D3 receptor)
pancreatitis	LPL	C0030305	ENSP00000309757	http://www.ncbi.nlm.nih.gov/pubmed/18936103	Lipoprotein lipase precursor (EC 3.1.1.34) (LPL)
pancreatitis relapsing	CFTR	C0149521	ENSP00000003084	http://www.ncbi.nlm.nih.gov/pubmed/15084988	Cystic fibrosis transmembrane conductance regulator (CFTR) (cAMP- dependent chloride channel)
panic disorder	HTR1A	C0030319	ENSP00000316244	http://www.ncbi.nlm.nih.gov/pubmed/16467535	5-hydroxytryptamine 1A receptor (5-HT-1A) (Serotonin receptor 1A) (5- HT1A) (G-21)
paralysis	KCNJ2	C0522224	ENSP00000243457	http://www.ncbi.nlm.nih.gov/pubmed/12045162	Inward rectifier potassium channel 2 (Potassium channel, inwardly rectifying subfamily J member 2) (Inward rectifier K(+) channel Kir2.1) (Cardiac inward rectifier potassium channel) (IRK1)
periodontitis	TNF	C0031099	ENSP00000365290	http://www.ncbi.nlm.nih.gov/pubmed/18363738	Tumor necrosis factor precursor (TNF-alpha) (Tumor necrosis factor ligand superfamily member 2) (TNF-a) (Cachectin) [Contains: Tumor necrosis factor, membrane form; Tumor necrosis factor, soluble form]
petit mal	CACNA1H	C0014553	ENSP00000334198	http://www.ncbi.nlm.nih.gov/pubmed/15888660	Voltage-dependent T-type calcium channel alpha-1H subunit (Voltage- gated calcium channel alpha subunit Cav3.2) (Low-voltage-activated calcium channel alpha1 3.2 subunit)
photosensitivity	FECH	C0349506	ENSP00000372326	http://www.ncbi.nlm.nih.gov/pubmed/9211198	Ferrochelatase, mitochondrial precursor (EC 4.99.1.1) (Protoheme ferro-lyase) (Heme synthetase)
pigmentary retinopathy	RHO	C0035334	ENSP00000296271	http://www.ncbi.nlm.nih.gov/pubmed/12871954	Rhodopsin (Opsin 2)
polycystic ovary syndrome	INSR	C0032460	ENSP00000303830	http://www.ncbi.nlm.nih.gov/pubmed/19211708	Insulin receptor precursor (EC 2.7.1.112) (IR) (CD220 antigen) [Contains: Insulin receptor alpha subunit; Insulin receptor beta subunit]
polycystic ovary syndrome	SHBG	C0032460	ENSP00000369816	http://www.ncbi.nlm.nih.gov/pubmed/17189294	Sex hormone-binding globulin precursor (SHBG) (Sex steroid-binding protein) (SBP) (Testis-specific androgen-binding protein) (ABP) (Testosterone-estrogen binding globulin) (Testosterone-estradiol binding globulin) (TeBG)
postural hypotension	DBH	C0020651	ENSP00000376776	http://www.ncbi.nlm.nih.gov/pubmed/2890807	Dopamine beta-hydroxylase precursor (EC 1.14.17.1) (Dopamine beta- monooxygenase)
prostatic hypertrophy	DHTR	C1527263	ENSP00000363822	http://www.ncbi.nlm.nih.gov/pubmed/6154062	Androgen receptor (Dihydrotestosterone receptor)
proteinuria	LRP2	C0033687	ENSP00000263816	http://www.ncbi.nlm.nih.gov/pubmed/15146321	Low-density lipoprotein receptor-related protein 2 precursor (Megalin) (Glycoprotein 330) (gp330)
psoriasis	TNF	C0033860	ENSP00000365290	http://www.ncbi.nlm.nih.gov/pubmed/17310002	Tumor necrosis factor precursor (TNF-alpha) (Tumor necrosis factor ligand superfamily member 2) (TNF-a) (Cachectin) [Contains: Tumor necrosis factor, membrane form; Tumor necrosis factor, soluble form]
pulmonary fibrosis	TNF	C0034069	ENSP00000365290	http://www.ncbi.nlm.nih.gov/pubmed/1716490	Tumor necrosis factor precursor (TNF-alpha) (Tumor necrosis factor ligand superfamily member 2) (TNF-a) (Cachectin) [Contains: Tumor necrosis factor, membrane form; Tumor necrosis factor, soluble form]
rash	EGFR	C0015230	ENSP00000275493	http://www.ncbi.nlm.nih.gov/pubmed/18778556	Epidermal growth factor receptor precursor (EC 2.7.1.112) (Receptor tyrosine-protein kinase ErbB-1)
renal failure	SERPINA8	C0035078	ENSP00000355627	http://www.ncbi.nlm.nih.gov/pubmed/19431954	Angiotensinogen precursor [Contains: Angiotensin I (Ang I); Angiotensin II (Ang II); Angiotensin III (Ang III) (Des-Asp[1]- angiotensin II)]
renal tubular acidosis	CA2	C0001126	ENSP00000285379	http://www.ncbi.nlm.nih.gov/pubmed/8128957	Carbonic anhydrase 2 (EC 4.2.1.1) (Carbonic anhydrase II) (Carbonate dehydratase II) (CA-II) (Carbonic anhydrase C)
respiratory failure	GAA	C1145670	ENSP00000305692	http://www.ncbi.nlm.nih.gov/pubmed/11591850	Lysosomal alpha-glucosidase precursor (EC 3.2.1.20) (Acid maltase) (Aglucosidase alfa) [Contains: 76 kDa lysosomal alpha-glucosidase; 70 kDa lysosomal alpha-glucosidase]
rickets	CYP27B1	C0035579	ENSP00000228606	http://www.ncbi.nlm.nih.gov/pubmed/12520522	25-hydroxyvitamin D-1 alpha hydroxylase, mitochondrial precursor (EC 1.14.13.13) (Calcidiol 1-monooxygenase) (25-OHD-1 alpha- hydroxylase) (25-hydroxyvitamin D(3) 1-alpha-hydroxylase) (VD3 1A hydroxylase) (P450C1 alpha) (P450VD1-alpha)
rickets	VDR	C0035579	ENSP00000229022	http://www.ncbi.nlm.nih.gov/pubmed/18406705	Vitamin D3 receptor (VDR) (1,25-dihydroxyvitamin D3 receptor)
schizophrenia	COMT	C0036341	ENSP00000354511	http://www.ncbi.nlm.nih.gov/pubmed/16476412	Catechol O-methyltransferase (EC 2.1.1.6)
schizophrenia	HTR2A	C0036341	ENSP00000367959	http://www.ncbi.nlm.nih.gov/pubmed/9264136	5-hydroxytryptamine 2A receptor (5-HT-2A) (Serotonin receptor 2A) (5- HT-2)
schizophrenia	HTR2C	C0036341	ENSP00000276198	http://www.ncbi.nlm.nih.gov/pubmed/15717293	5-hydroxytryptamine 2C receptor (5-HT-2C) (Serotonin receptor 2C) (5- HT2C) (5-HTR2C) (5HT-1C)
schizophrenia	HTR6	C0036341	ENSP00000289753	http://www.ncbi.nlm.nih.gov/pubmed/11287786	5-hydroxytryptamine 6 receptor (5-HT-6) (Serotonin receptor 6)
seizures	GRIN2B	C0036572	ENSP00000279593	http://www.ncbi.nlm.nih.gov/pubmed/15555635	Glutamate [NMDA] receptor subunit epsilon 2 precursor (N-methyl D- aspartate receptor subtype 2B) (NR2B) (NMDAR2B) (N-methyl-D-aspartate receptor subunit 3) (NR3) (hNR3)
seizures	KCNQ2	C0036572	ENSP00000352035	http://www.ncbi.nlm.nih.gov/pubmed/17675531	Potassium voltage-gated channel subfamily KQT member 2 (Voltage-gated potassium channel subunit Kv7.2) (Neuroblastoma-specific potassium channel alpha subunit KvLQT2) (KQT-like 2)
seizures	KCNQ3	C0036572	ENSP00000373648	http://www.ncbi.nlm.nih.gov/pubmed/18483067	Potassium voltage-gated channel subfamily KQT member 3 (Voltage-gated potassium channel subunit Kv7.3) (Potassium channel alpha subunit KvLQT3) (KQT-like 3)
seizures	SCN1A	C0036572	ENSP00000364554	http://www.ncbi.nlm.nih.gov/pubmed/17561957	Sodium channel protein type I alpha subunit (Voltage-gated sodium channel alpha subunit Nav1.1) (Sodium channel protein, brain I alpha subunit)
seizures	SCN2A2	C0036572	ENSP00000283256	http://www.ncbi.nlm.nih.gov/pubmed/16302874	Sodium channel protein type II alpha subunit (Voltage-gated sodium channel alpha subunit Nav1.2) (Sodium channel protein, brain II alpha subunit) (HBSC II)
serotonin syndrome	HTR1A	C0024586	ENSP00000316244	http://www.ncbi.nlm.nih.gov/pubmed/7617810	5-hydroxytryptamine 1A receptor (5-HT-1A) (Serotonin receptor 1A) (5- HT1A) (G-21)
syncope	KCNE1	C0039070	ENSP00000337255	http://www.ncbi.nlm.nih.gov/pubmed/15107590	Potassium voltage-gated channel subfamily E member 1 (IKs producing slow voltage-gated potassium channel beta subunit Mink) (Minimal potassium channel) (Delayed rectifier potassium channel subunit IsK)
syncope	KCNE2	C0039070	ENSP00000290310	http://www.ncbi.nlm.nih.gov/pubmed/14642002	Potassium voltage-gated channel subfamily E member 2 (Minimum potassium ion channel-related peptide 1) (Potassium channel beta subunit MiRP1) (MinK-related peptide 1)
syncope	KCNH2	C0039070	ENSP00000262186	http://www.ncbi.nlm.nih.gov/pubmed/11113008	Potassium voltage-gated channel subfamily H member 2 (Voltage-gated potassium channel subunit Kv11.1) (Ether-a-go-go related gene potassium channel 1) (H-ERG) (Erg1) (Ether-a-go-go related protein 1) (Eag related protein 1) (eag homolog)
syncope	KCNQ1	C0039070	ENSP00000155840	http://www.ncbi.nlm.nih.gov/pubmed/12442276	Potassium voltage-gated channel subfamily KQT member 1 (Voltage-gated potassium channel subunit Kv7.1) (IKs producing slow voltage-gated potassium channel alpha subunit KvLQT1) (KQT-like 1)
syncope	SCN5A	C0039070	ENSP00000328968	http://www.ncbi.nlm.nih.gov/pubmed/19121808	Sodium channel protein type V alpha subunit (Voltage-gated sodium channel alpha subunit Nav1.5) (Sodium channel protein, cardiac muscle alpha-subunit) (HH1)
tachycardia	SERPINA8	C0039231	ENSP00000355627	http://www.ncbi.nlm.nih.gov/pubmed/2847059	Angiotensinogen precursor [Contains: Angiotensin I (Ang I); Angiotensin II (Ang II); Angiotensin III (Ang III) (Des-Asp[1]- angiotensin II)]
tardive dyskinesia	DRD3	C0686347	ENSP00000373169	http://www.ncbi.nlm.nih.gov/pubmed/18562401	D(3) dopamine receptor
thalassemia	HBA1	C0039730	ENSP00000251595	http://www.ncbi.nlm.nih.gov/pubmed/2346726	Hemoglobin alpha chain
thalassemia	HBB	C0039730	ENSP00000369654	http://www.ncbi.nlm.nih.gov/pubmed/15009072	Hemoglobin beta chain
thrombocythemia	IL6	C0836924	ENSP00000258743	http://www.ncbi.nlm.nih.gov/pubmed/11675343	Interleukin-6 precursor (IL-6) (B-cell stimulatory factor 2) (BSF-2) (Interferon beta-2) (Hybridoma growth factor) (CTL differentiation factor) (CDF)
thrombocythemia	JAK2	C0836924	ENSP00000371067	http://www.ncbi.nlm.nih.gov/pubmed/16325696	Tyrosine-protein kinase JAK2 (EC 2.7.1.112) (Janus kinase 2) (JAK-2)
thrombocytopenia	ITGA2B	C0040034	ENSP00000262407	http://www.ncbi.nlm.nih.gov/pubmed/9708455	Integrin alpha-IIb precursor (Platelet membrane glycoprotein IIb) (GPalpha IIb) (GPIIb) (CD41 antigen) [Contains: Integrin alpha-IIb heavy chain; Integrin alpha-IIb light chain]
thrombocytopenia	ITGB3	C0040034	ENSP00000262017	http://www.ncbi.nlm.nih.gov/pubmed/2301979	Integrin beta-3 precursor (Platelet membrane glycoprotein IIIa) (GPIIIa) (CD61 antigen)
thrombophilia	MTHFR	C0398623	ENSP00000365775	http://www.ncbi.nlm.nih.gov/pubmed/16699988	Methylenetetrahydrofolate reductase (EC 1.5.1.20)
thrombophilia	SERPINE1	C0398623	ENSP00000223095	http://www.ncbi.nlm.nih.gov/pubmed/14653439	Plasminogen activator inhibitor-1 precursor (PAI-1) (Endothelial plasminogen activator inhibitor) (PAI)
thyroid disorder	ENSP00000329869	C0040128	ENSP00000329869	http://www.ncbi.nlm.nih.gov/pubmed/15150267	Thyroid peroxidase precursor (EC 1.11.1.8) (TPO)
thyroiditis	ENSP00000329869	C0040147	ENSP00000329869	http://www.ncbi.nlm.nih.gov/pubmed/9387612	Thyroid peroxidase precursor (EC 1.11.1.8) (TPO)
toxemia of pregnancy	SERPINA8	C0032914	ENSP00000355627	http://www.ncbi.nlm.nih.gov/pubmed/15753325	Angiotensinogen precursor [Contains: Angiotensin I (Ang I); Angiotensin II (Ang II); Angiotensin III (Ang III) (Des-Asp[1]- angiotensin II)]
tremor	HTR2A	C0040822	ENSP00000367959	http://www.ncbi.nlm.nih.gov/pubmed/7675955	5-hydroxytryptamine 2A receptor (5-HT-2A) (Serotonin receptor 2A) (5- HT-2)
type 2 diabetes	ABCC8	C0011860	ENSP00000374467	http://www.ncbi.nlm.nih.gov/pubmed/11343328	Sulfonylurea receptor 1
type 2 diabetes	ENPP1	C0011860	ENSP00000354238	http://www.ncbi.nlm.nih.gov/pubmed/19017751	Ectonucleotide pyrophosphatase/phosphodiesterase 1 (E-NPP 1) (Phosphodiesterase I/nucleotide pyrophosphatase 1) (Plasma-cell membrane glycoprotein PC-1) [Includes: Alkaline phosphodiesterase I (EC 3.1.4.1); Nucleotide pyrophosphatase (EC 3.6.1.9) (NPPase)
type 2 diabetes	INSR	C0011860	ENSP00000303830	http://www.ncbi.nlm.nih.gov/pubmed/16360107	Insulin receptor precursor (EC 2.7.1.112) (IR) (CD220 antigen) [Contains: Insulin receptor alpha subunit; Insulin receptor beta subunit]
type 2 diabetes	PPARG	C0011860	ENSP00000287820	http://www.ncbi.nlm.nih.gov/pubmed/18316027	Peroxisome proliferator activated receptor gamma (PPAR-gamma)
type 2 diabetes	SERPINA8	C0011860	ENSP00000355627	http://www.ncbi.nlm.nih.gov/pubmed/19150387	Angiotensinogen precursor [Contains: Angiotensin I (Ang I); Angiotensin II (Ang II); Angiotensin III (Ang III) (Des-Asp[1]- angiotensin II)]
ulceration	PTGS1	C0041582	ENSP00000354612	http://www.ncbi.nlm.nih.gov/pubmed/15035796	Prostaglandin G/H synthase 1 precursor (EC 1.14.99.1) (Cyclooxygenase- 1) (COX-1) (Prostaglandin-endoperoxide synthase 1) (Prostaglandin H2 synthase 1) (PGH synthase 1) (PGHS-1) (PHS 1)
ulceration	PTGS2	C0041582	ENSP00000356438	http://www.ncbi.nlm.nih.gov/pubmed/14529402	Prostaglandin G/H synthase 2 precursor (EC 1.14.99.1) (Cyclooxygenase- 2) (COX-2) (Prostaglandin-endoperoxide synthase 2) (Prostaglandin H2 synthase 2) (PGH synthase 2) (PGHS-2) (PHS II)
uveitis	ENSP00000224600	C0042164	ENSP00000224600	http://www.ncbi.nlm.nih.gov/pubmed/16125173	Interphotoreceptor retinoid-binding protein precursor (IRBP) (Interstitial retinol-binding protein)
valvular heart disease	HTR2B	C0018824	ENSP00000258400	http://www.ncbi.nlm.nih.gov/pubmed/12761331	5-hydroxytryptamine 2B receptor (5-HT-2B) (Serotonin receptor 2B)
vascular disease	SERPINA8	C0042373	ENSP00000355627	http://www.ncbi.nlm.nih.gov/pubmed/17637431	Angiotensinogen precursor [Contains: Angiotensin I (Ang I); Angiotensin II (Ang II); Angiotensin III (Ang III) (Des-Asp[1]- angiotensin II)]
vascular disease	SERPINE1	C0042373	ENSP00000223095	http://www.ncbi.nlm.nih.gov/pubmed/19132220	Plasminogen activator inhibitor-1 precursor (PAI-1) (Endothelial plasminogen activator inhibitor) (PAI)
vasculitis	MPO	C0042384	ENSP00000225275	http://www.ncbi.nlm.nih.gov/pubmed/17521320	Myeloperoxidase precursor (EC 1.11.1.7) (MPO) [Contains: 89 kDa myeloperoxidase; 84 kDa myeloperoxidase; Myeloperoxidase light chain; Myeloperoxidase heavy chain]
ventricular fibrillation	KCNQ1	C0042510	ENSP00000155840	http://www.ncbi.nlm.nih.gov/pubmed/19202166	Potassium voltage-gated channel subfamily KQT member 1 (Voltage-gated potassium channel subunit Kv7.1) (IKs producing slow voltage-gated potassium channel alpha subunit KvLQT1) (KQT-like 1)
ventricular fibrillation	SCN5A	C0042510	ENSP00000328968	http://www.ncbi.nlm.nih.gov/pubmed/11786529	Sodium channel protein type V alpha subunit (Voltage-gated sodium channel alpha subunit Nav1.5) (Sodium channel protein, cardiac muscle alpha-subunit) (HH1)
ventricular tachycardia	KCNH2	C0042514	ENSP00000262186	http://www.ncbi.nlm.nih.gov/pubmed/15740727	Potassium voltage-gated channel subfamily H member 2 (Voltage-gated potassium channel subunit Kv11.1) (Ether-a-go-go related gene potassium channel 1) (H-ERG) (Erg1) (Ether-a-go-go related protein 1) (Eag related protein 1) (eag homolog)
ventricular tachycardia	KCNQ1	C0042514	ENSP00000155840	http://www.ncbi.nlm.nih.gov/pubmed/9108097	Potassium voltage-gated channel subfamily KQT member 1 (Voltage-gated potassium channel subunit Kv7.1) (IKs producing slow voltage-gated potassium channel alpha subunit KvLQT1) (KQT-like 1)
ventricular tachycardia	RYR2	C0042514	ENSP00000355533	http://www.ncbi.nlm.nih.gov/pubmed/15720454	Ryanodine receptor 2 (Cardiac muscle-type ryanodine receptor) (RyR2) (RYR-2) (Cardiac muscle ryanodine receptor-calcium release channel) (hRYR-2)
ventricular tachycardia	SCN5A	C0042514	ENSP00000328968	http://www.ncbi.nlm.nih.gov/pubmed/19121808	Sodium channel protein type V alpha subunit (Voltage-gated sodium channel alpha subunit Nav1.5) (Sodium channel protein, cardiac muscle alpha-subunit) (HH1)
vertigo	CACNA1A	C0042571	ENSP00000353362	http://www.ncbi.nlm.nih.gov/pubmed/14681882	Voltage-dependent P/Q-type calcium channel alpha-1A subunit (Voltage- gated calcium channel alpha subunit Cav2.1) (Calcium channel, L type, alpha-1 polypeptide isoform 4) (Brain calcium channel I) (BI)
viral infection	TLR7	C0042769	ENSP00000370034	http://www.ncbi.nlm.nih.gov/pubmed/16105838	Toll-like receptor 7 precursor
virilization	CYP19A1	C0042755	ENSP00000260433	http://www.ncbi.nlm.nih.gov/pubmed/13678849	Cytochrome P450 19A1 (EC 1.14.14.1) (Aromatase) (CYPXIX) (Estrogen synthetase) (P-450AROM)
virilization	DHTR	C0042755	ENSP00000363822	http://www.ncbi.nlm.nih.gov/pubmed/3795293	Androgen receptor (Dihydrotestosterone receptor)
vitamin D deficiency	VDR	C0042870	ENSP00000229022	http://www.ncbi.nlm.nih.gov/pubmed/10696983	Vitamin D3 receptor (VDR) (1,25-dihydroxyvitamin D3 receptor)
vitiligo	TYR	C0042900	ENSP00000263321	http://www.ncbi.nlm.nih.gov/pubmed/7934446	Tyrosinase precursor (EC 1.14.18.1) (Monophenol monooxygenase) (Tumor rejection antigen AB) (SK29-AB) (LB24-AB)
weight gain	HTR2C	C0043094	ENSP00000276198	http://www.ncbi.nlm.nih.gov/pubmed/17702092	5-hydroxytryptamine 2C receptor (5-HT-2C) (Serotonin receptor 2C) (5- HT2C) (5-HTR2C) (5HT-1C)
weight gain	PPARA	C0043094	ENSP00000262735	http://www.ncbi.nlm.nih.gov/pubmed/12676649	Peroxisome proliferator activated receptor alpha (PPAR-alpha)
