# Supplementary material for: Systematic identification of proteins that elicit drug side effects
Source: Mol Syst Biol. 2013 Apr 30;9:663. doi: 10.1038/msb.2013.10 (PMC3693830; doi:10.1038/msb.2013.10)
Supplement: Supplementary Table 5 — Raw data for in vivo experiments. Raw data for the dynamic plantar and hot plate test is shown in two separate sheets. [file msb201310-s4.xls]

## Sheet: DPT
		MALES			FEMALES
Withdrawal latency (seconds)		NaCl M	Z 0.5 M	Z 2.5 M	NaCl F	Z 0.5 F	Z 2.5 F
	Basal	4.775	4.025	2.8125	4.6625	2.4	2.4375
	Basal	4.0625	4.575	3.7625	4.1125	3.7	3.5875
	Basal	4.8375	4.175	5.35	4.04	3.8625	4.6625
	Basal	3.625	3.25	3.9625	3.9125	5.4625	4.3
	Basal	4.0125	3.7625	4.725	4.9375	4.4875	5.0125
	Basal	2.75	4.5375	4.425	3.375	3.6	4.3875
	Basal	3.5625	3.4	4.0625	3.525	4.8	2.6625
	Basal	3.85	3.125	3.3	4.3375	5.2875	5.9625
	Basal	4.175	2.9875	3.25	3.5	4.35	4.05
	Basal	3.725	4.3625	4.6375	3.65	3.0625	4.6875
Post-injection	30 min	4.74	5.25	4.29	4.5375	4.425	4.9125
	30 min	4.35	5.33	5.98	3.625	2.6625	4.85
	30 min	5.55	3.66	5.34	4.0125	3.575	5.075
	30 min	4.79	4.35	5.06	3.1625	5.6	5.9875
	30 min	2.95	5.55	5.09	5.5125	4.925	5.0125
	30 min	3.71	4.93	3.88	4.7375	4.1	5.4
	30 min	4.33	3.95	3.39	4.5	4.75	4.8875
	30 min	4.03	4.04	4.76	4.9125	5.475	3.5667
	30 min	5.15	3.34	2.61	4.1125	4.1875	4.9625
	30 min	4.45	2.81	4.78	5.1125	5.4	5.3875
Averages		NaCl	Z 0.5	Z 2.5
	Basal	3.97138	3.96062	4.10187
	30 min	4.41375	4.4155	4.76109
Standard Deviations		NaCl	Z 0.5	Z 2.5
	Basal	0.550376	0.79556	0.908533
	30 min	0.702999	0.904636	0.843066

## Sheet: Hot Plate
Raw data for Fig 4a.					Fig 4b.										Fig 4c.	Combined May-June study with C577Bl J and N strains and male and female since no difference was found.
The graph is the mean of both male and females. All values in seconds.							F_M- J_N			F_M- J_N			F_M- J_N
	HP lat F	HP lat M			Latency HP		data			data			data		Strain	Cage	Tailmark	Substance/s	HP Latency
NaCl	9.88	11.56				NaCl/NaCl	10.46		NaCl+SB 1	13.75		NaCl/SB 2.5	8.58		C57 N	F C1	TM1	NaCl+NaCl	11.87	F
NaCl	11.07	6.33				NaCl/NaCl	24.62		NaCl+SB 1	12.82		NaCl/SB 2.5	11.78		C57 N	F C2	TM1	NaCl+NaCl	6.38	F
NaCl	8.88	11.85				NaCl/NaCl	7.48		NaCl+SB 1	10.23		NaCl/SB 2.5	14.1		C57 J	F C23	TM1	NaCl+NaCl	9.17	F
NaCl	6.11	7.5				NaCl/NaCl	10.38		NaCl+SB 1	8.23		NaCl/SB 2.5	14.3		C57 J	F C23	TM2	NaCl+NaCl	10.19	F
NaCl	13.33	6.33				NaCl/NaCl	9.17		NaCl+SB 1	17.28		NaCl/SB 2.5	8.03		C57 J	F C24	TM1	NaCl+NaCl	11.18	F
NaCl	10.4	7.27				NaCl/NaCl	13.23		NaCl+SB 1	14.55		NaCl/SB 2.5	7.78		C57 J	F C24	TM2	NaCl+NaCl	12.29	F
NaCl	8.9	9.16				NaCl/NaCl	10.45		NaCl+SB 1	12.92		NaCl/SB 2.5	8.39		C57 J	F C25	TM1	NaCl+NaCl	8.3	F
NaCl	8.82	9.35				NaCl/NaCl	16.17		NaCl+SB 1	10.21		NaCl/SB 2.5	8.51		C57 J	F C25	TM2	NaCl+NaCl	10.99	F
NaCl	12.14	11				NaCl/NaCl	10.81		NaCl+SB 1	14.05		NaCl/SB 2.5	9.53		C57 N	F C3	TM1	NaCl+NaCl	13.99	F
NaCl	5.56	12.03				NaCl/NaCl	13		NaCl+SB 1	11.87		NaCl/SB 2.5	10.4		C57 N	F C4	TM1	NaCl+NaCl	8.69	F
Z 0.5	9.21	1.28				NaCl/NaCl	11.41		NaCl+SB 1	10.79		NaCl/SB 2.5	9.02		C57 N	F C4	TM2	NaCl+NaCl	15.39	F
Z 0.5	7.3	6.5				NaCl/NaCl	11.61		NaCl+SB 1	11.71		NaCl/SB 2.5	15.52		C57 N	F C4	TM3	NaCl+NaCl	14.35	F
Z 0.5	8.11	6.98				NaCl/NaCl	9.27		NaCl+SB 1	13.81		NaCl/SB 2.5	14.7		C57 N	M C1	TM1	NaCl+NaCl	11.61	M
Z 0.5	9.57	9.53				NaCl/NaCl	13.7		NaCl+SB 1	10.6		NaCl/SB 2.5	11.31		C57 N	M C1	TM2	NaCl+NaCl	9.27	M
Z 0.5	4.8	8.06				NaCl/NaCl	12.55		NaCl+SB 1	11.91		NaCl/SB 2.5	12.91		C57 J	M C23	TM1	NaCl+NaCl	9.4	M
Z 0.5	6.7	9.1				NaCl/NaCl	7.83		NaCl+SB 1	13.85		NaCl/SB 2.5	11.01		C57 J	M C23	TM2	NaCl+NaCl	9.34	M
Z 0.5	7.95	11.31				NaCl/NaCl	9.31		NaCl+SB 1	7		NaCl/SB 2.5	8.36		C57 J	M C24	TM1	NaCl+NaCl	12.2	M
Z 0.5	6.2	7.53				NaCl/NaCl	9.4		NaCl+SB 1	10.18		NaCl/SB 2.5	12.98		C57 J	M C24	TM2	NaCl+NaCl	10.74	M
Z 0.5	4.77	5.59				NaCl/NaCl	9.34		NaCl+SB 1	12.12		NaCl/SB 2.5	9.76		C57 J	M C25	TM1	NaCl+NaCl	16.27	M
Z 0.5	8.01	5.13				NaCl/NaCl	12.2		NaCl+SB 1	11.78		NaCl/SB 2.5	16.35		C57 J	M C25	TM2	NaCl+NaCl	12.63	M
Z 2.5	6.98	5.29				NaCl/NaCl	10.74		NaCl+SB 1	14.01		NaCl/SB 2.5	13.92		C57 N	M C3	TM1	NaCl+NaCl	13.7	M
Z 2.5	9.96	6.97				NaCl/NaCl	16.27					NaCl/SB 2.5	11.1		C57 N	M C4	TM1	NaCl+NaCl	12.55	M
Z 2.5	9.19	10.2				NaCl/NaCl	12.63					NaCl/SB 2.5	10.39		C57 N	M C4	TM2	NaCl+NaCl	7.83	M
Z 2.5	7.89	6.45				NaCl/NaCl	11.87					NaCl/SB 2.5	11.37		C57 N	M C4	TM3	NaCl+NaCl	9.31	M
Z 2.5	7.9	10.18				NaCl/NaCl	6.38								C57 N	F C1	TM2	NaCl+SB	14.7	F
Z 2.5	8.71	10.07				NaCl/NaCl	13.99								C57 N	F C1	TM3	NaCl+SB	11.31	F
Z 2.5	11.37	8.98				NaCl/NaCl	8.69								C57 N	F C2	TM2	NaCl+SB	12.91	F
Z 2.5	5.53	5.57				NaCl/NaCl	15.39								C57 N	F C2	TM3	NaCl+SB	11.01	F
Z 2.5	5.72	7.7				NaCl/NaCl	14.35								C57 N	F C2	TM4	NaCl+SB	8.36	F
Z 2.5	3.4	10.12				NaCl/NaCl	9.17								C57 N	F C2	TM5	NaCl+SB	12.98	F
						NaCl/NaCl	10.19								C57 N	F C2	TM6	NaCl+SB	9.76	F
						NaCl/NaCl	11.18								C57 N	F C3	TM2	NaCl+SB	16.35	F
						NaCl/NaCl	12.29								C57 N	F C4	TM4	NaCl+SB	13.92	F
						NaCl/NaCl	8.3								C57 N	F C4	TM6	NaCl+SB	11.1	F
						NaCl/NaCl	10.99								C57 N	F C5	TM1	NaCl+SB	10.39	F
															C57 N	F C5	TM2	NaCl+SB	11.37	F
															C57 N	M C1	TM3	NaCl+SB	8.58	M
															C57 N	M C2	TM1	NaCl+SB	11.78	M
															C57 N	M C2	TM2	NaCl+SB	14.1	M
															C57 N	M C2	TM3	NaCl+SB	14.3	M
															C57 N	M C2	TM5	NaCl+SB	8.03	M
															C57 N	M C2	TM6	NaCl+SB	7.78	M
															C57 N	M C3	TM2	NaCl+SB	8.39	M
															C57 N	M C4	TM4	NaCl+SB	8.51	M
															C57 N	M C4	TM5	NaCl+SB	9.53	M
															C57 N	M C4	TM6	NaCl+SB	10.4	M
															C57 N	M C5	TM1	NaCl+SB	9.02	M
															C57 N	M C5	TM2	NaCl+SB	15.52	M
															C57 N	F C1	TM4	NaCl+Z 0.5	11.72	F
															C57 J	F C23	TM3	NaCl+Z 0.5	10.66	F
															C57 J	F C23	TM4	NaCl+Z 0.5	8.28	F
															C57 J	F C24	TM3	NaCl+Z 0.5	12.38	F
															C57 J	F C24	TM4	NaCl+Z 0.5	9.49	F
															C57 J	F C25	TM3	NaCl+Z 0.5	12.5	F
															C57 J	F C25	TM4	NaCl+Z 0.5	8.86	F
															C57 J	F C26	TM1	NaCl+Z 0.5	10.18	F
															C57 N	F C3	TM3	NaCl+Z 0.5	10	F
															C57 N	F C3	TM4	NaCl+Z 0.5	9.11	F
															C57 N	F C4	TM5	NaCl+Z 0.5	13.04	F
															C57 N	F C5	TM3	NaCl+Z 0.5	8.97	F
															C57 N	F C5	TM4	NaCl+Z 0.5	8.08	F
															C57 N	M C1	TM4	NaCl+Z 0.5	9.55	M
															C57 N	M C2	TM4	NaCl+Z 0.5	9.25	M
															C57 J	M C23	TM3	NaCl+Z 0.5	8.96	M
															C57 J	M C23	TM4	NaCl+Z 0.5	9.7	M
															C57 J	M C24	TM3	NaCl+Z 0.5	8.31	M
															C57 J	M C24	TM4	NaCl+Z 0.5	10.31	M
															C57 J	M C25	TM3	NaCl+Z 0.5	7.85	M
															C57 J	M C25	TM4	NaCl+Z 0.5	13.4	M
															C57 J	M C26	TM1	NaCl+Z 0.5	7.92	M
															C57 N	M C3	TM3	NaCl+Z 0.5	8.59	M
															C57 N	M C3	TM4	NaCl+Z 0.5	4.62	M
															C57 N	M C5	TM3	NaCl+Z 0.5	11.08	M
															C57 N	M C5	TM4	NaCl+Z 0.5	11.19	M
															C57 N	F C1	TM5	SB 1 + Z 0.5	9.97	F
															C57 N	F C1	TM6	SB 1 + Z 0.5	14.91	F
															C57 J	F C23	TM5	SB 1 + Z 0.5	13.36	F
															C57 J	F C23	TM6	SB 1 + Z 0.5	13.68	F
															C57 J	F C24	TM5	SB 1 + Z 0.5	9.12	F
															C57 J	F C24	TM6	SB 1 + Z 0.5	10.13	F
															C57 J	F C26	TM2	SB 1 + Z 0.5	10.21	F
															C57 J	F C26	TM3	SB 1 + Z 0.5	12.97	F
															C57 J	F C26	TM4	SB 1 + Z 0.5	11.61	F
															C57 N	F C3	TM5	SB 1 + Z 0.5	10.32	F
															C57 N	F C3	TM6	SB 1 + Z 0.5	21.52	F
															C57 N	F C5	TM5	SB 1 + Z 0.5	11.38	F
															C57 N	F C5	TM6	SB 1 + Z 0.5	13.92	F
															C57 N	M C1	TM5	SB 1 + Z 0.5	10.22	M
															C57 N	M C1	TM6	SB 1 + Z 0.5	8.62	M
															C57 J	M C23	TM5	SB 1 + Z 0.5	13.82	M
															C57 J	M C23	TM6	SB 1 + Z 0.5	9.59	M
															C57 J	M C24	TM5	SB 1 + Z 0.5	9.9	M
															C57 J	M C24	TM6	SB 1 + Z 0.5	12.8	M
															C57 J	M C26	TM2	SB 1 + Z 0.5	16.08	M
															C57 J	M C26	TM3	SB 1 + Z 0.5	9.66	M
															C57 J	M C26	TM4	SB 1 + Z 0.5	10.85	M
															C57 N	M C3	TM5	SB 1 + Z 0.5	7.48	M
															C57 N	M C3	TM6	SB 1 + Z 0.5	13.83	M
															C57 N	M C5	TM5	SB 1 + Z 0.5	12.43	M
															C57 N	M C5	TM6	SB 1 + Z 0.5	7.88	M
